# Supplementary material for: Unraveling Massive Crocins Transport and Accumulation through Proteome and Microscopy Tools during the Development of Saffron Stigma
Source: Int J Mol Sci. 2017 Jan 1;18(1):76. doi: 10.3390/ijms18010076 (PMC5297711; doi:10.3390/ijms18010076)
Supplement: Supplementary file 1 [file ijms-18-00076-s001.zip]

Archive with 5 entries (4 files):
- ijms-165830-Supplementary Materials/
- ijms-165830-Supplementary Materials/ijms-165830-supplementary-for publication.pdf
- ijms-165830-Supplementary Materials/Supplementary Table S1.xlsx
- ijms-165830-Supplementary Materials/Supplementary Table S2.xlsx
- ijms-165830-Supplementary Materials/Supplementary Table S3.xlsx
