# Supplementary material for: Unraveling Massive Crocins Transport and Accumulation through Proteome and Microscopy Tools during the Development of Saffron Stigma
Source: Int J Mol Sci. 2017 Jan 1;18(1):76. doi: 10.3390/ijms18010076 (PMC5297711; doi:10.3390/ijms18010076)
Supplement: Supplementary file 1 [file ijms-18-00076-s001.zip › ijms-165830-Supplementary Materials/Supplementary Table S1.xlsx]

## Sheet: Sheet1
Table S1. List of proteins detected in Fraction F1 and F2 by LC-MS/MS. Different parameters (Accession, Description, Score, Coverage, number of Proteins, Unique Peptides, Peptides, PSMs and AAs, MW and calc. pI) are reported. For more details, see materials and methods.
Fraction F1
Accession	Description	Score	Coverage	# Proteins	# Unique Peptides	# Peptides	# PSMs	# AAs	MW [kDa]	calc. pI
W9RX96	Leucine aminopeptidase 3 OS=Morus notabilis GN=L484_002874 PE=3 SV=1	16.2157	7.72	115	3	3	4	583	60.7424	7.34229
A0A0B2RM96	Plastid-lipid-associated protein, chloroplastic OS=Glycine soja GN=glysoja_009978 PE=4 SV=1	39.0186	7.84	24	1	2	9	306	33.2747	5.85889
Q9S7B5	Threonine synthase 1, chloroplastic OS=Arabidopsis thaliana GN=TS1 PE=1 SV=1	16.7546	5.94	58	1	2	4	505	55.2228	6.84424
H9MZJ1	1-deoxy-D-xylylose 5-phosphate reductoisomerase (Fragment) OS=Mitragyna speciosa GN=DXR PE=2 SV=1 - [H9MZJ1_9GENT]	2.92171	3.88	20	1	1	1	258	27.6867	5.35107
D5FUD7	2-cys peroxiredoxin OS=Vigna radiata PE=2 SV=1 - [D5FUD7_VIGRA]	20.7925	24.52	66	1	4	5	261	28.5757	5.69385
G7IPF6	2-oxoacid dehydrogenase acyltransferase family protein OS=Medicago truncatula GN=MTR_2g006820 PE=1 SV=1 - [G7IPF6_MEDTR]	56.1503	9.93	50	1	4	13	453	49.5072	9.11475
S8E5L3	3-isopropylmalate dehydrogenase (Fragment) OS=Genlisea aurea GN=M569_03670 PE=3 SV=1 - [S8E5L3_9LAMI]	11.1614	7.24	45	2	2	3	373	40.054	5.23682
A0A075E3G4	3-ketoacyl-CoA thiolase OS=Vanda hybrid cultivar PE=2 SV=1 - [A0A075E3G4_9ASPA]	44.3782	13.56	71	1	4	12	450	47.0412	7.38623
A0A061E919	51 kDa subunit of complex I OS=Theobroma cacao GN=TCM_010782 PE=4 SV=1 - [A0A061E919_THECC]	181.463	37.24	12	0	14	45	486	53.3751	7.91357
A0A067DEI6	6,7-dimethyl-8-ribityllumazine synthase OS=Citrus sinensis GN=CISIN_1g027801mg PE=3 SV=1 - [A0A067DEI6_CITSI]	12.0958	12.39	33	2	2	4	218	23.2921	9.05615
Q2QU06	60 kDa chaperonin alpha subunit OS=Oryza sativa subsp. japonica GN=LOC_Os12g17910 PE=2 SV=1	51.0147	18.89	52	3	9	13	577	60.8566	5.41455
S8CLF7	6-phosphogluconate dehydrogenase, decarboxylating (Fragment) OS=Genlisea aurea GN=M569_07199 PE=3 SV=1 - [S8CLF7_9LAMI]	20.7786	10.93	206	1	4	5	485	53.4196	7.2251
A0A061GCY7	6-phosphogluconate dehydrogenase, decarboxylating OS=Theobroma cacao GN=TCM_016386 PE=3 SV=1 - [A0A061GCY7_THECC]	15.1523	10.77	114	1	4	4	492	54.0686	6.01123
Q42918	Acetyl-CoA C-acyltransferase (3-ketoacyl-coa thiolase b) (Fragment) OS=Mangifera indica GN=THMP1 PE=2 SV=1 - [Q42918_MANIN]	57.969	12.79	68	0	5	16	430	45.2303	8.20654
W1NUK2	Acetyltransferase component of pyruvate dehydrogenase complex OS=Amborella trichopoda GN=AMTR_s00170p00040980 PE=3 SV=1 - [W1NUK2_AMBTC]	32.5092	7.17	7	1	3	10	558	60.387	7.51807
A0A068TNH2	Acetyltransferase component of pyruvate dehydrogenase complex OS=Coffea canephora GN=GSCOC_T00021824001 PE=3 SV=1 - [A0A068TNH2_COFCA]	72.0044	9.03	32	2	6	18	620	67.7389	8.88037
I1MJX0	Acetyltransferase component of pyruvate dehydrogenase complex OS=Glycine max PE=3 SV=1 - [I1MJX0_SOYBN]	62.9285	11.88	8	1	4	15	547	59.5715	7.69385
A3B7K5	Acetyltransferase component of pyruvate dehydrogenase complex OS=Oryza sativa subsp. japonica GN=OsJ_19827 PE=3 SV=1 - [A3B7K5_ORYSJ]	31.8952	14.77	26	2	4	9	413	44.9171	5.42725
B9GVD4	Acetyltransferase component of pyruvate dehydrogenase complex OS=Populus trichocarpa GN=POPTR_0003s04140g PE=3 SV=1 - [B9GVD4_POPTR]	47.2617	7.03	30	2	5	13	512	55.3533	7.10791
M1BM43	Acetyltransferase component of pyruvate dehydrogenase complex OS=Solanum tuberosum GN=PGSC0003DMG400018735 PE=3 SV=1 - [M1BM43_SOLTU]	25.0541	5.62	7	1	3	8	552	59.6023	8.42627
W5DSM5	Acetyltransferase component of pyruvate dehydrogenase complex OS=Triticum aestivum PE=3 SV=1 - [W5DSM5_WHEAT]	8.28535	6.22	13	1	2	2	418	45.0641	5.61768
A0A061F5L1	Aconitase 3 OS=Theobroma cacao GN=TCM_030869 PE=4 SV=1 - [A0A061F5L1_THECC]	187.913	11.67	19	0	11	45	951	103.564	7.66455
A0A0A0KHD6	Aconitase OS=Cucumis sativus GN=Csa_6G507310 PE=4 SV=1 - [A0A0A0KHD6_CUCSA]	132.689	14.76	19	0	11	33	881	95.8679	6.354
W1NSR4	Aconitate hydratase (Fragment) OS=Amborella trichopoda GN=AMTR_s00115p00015570 PE=3 SV=1 - [W1NSR4_AMBTC]	266.75	22.01	48	0	16	62	854	93.2859	5.97314
S8DLP5	Aconitate hydratase (Fragment) OS=Genlisea aurea GN=M569_14286 PE=3 SV=1 - [S8DLP5_9LAMI]	83.2276	11.48	19	0	8	21	862	93.911	6.771
W1NLB8	Aconitate hydratase OS=Amborella trichopoda GN=AMTR_s00001p00156400 PE=3 SV=1 - [W1NLB8_AMBTC]	248.899	22.11	28	0	17	59	977	107.123	6.75635
I1I0Y4	Aconitate hydratase OS=Brachypodium distachyon GN=BRADI3G15050 PE=3 SV=1 - [I1I0Y4_BRADI]	168.817	12.29	21	0	10	43	936	102.175	6.12549
A0A078EB05	Aconitate hydratase OS=Brassica napus GN=BnaA06g07200D PE=3 SV=1 - [A0A078EB05_BRANA]	222.94	17.96	36	0	13	55	991	107.985	6.93213
A0A078J0K6	Aconitate hydratase OS=Brassica napus GN=BnaAnng14360D PE=3 SV=1 - [A0A078J0K6_BRANA]	98.5037	7.91	2	0	6	25	973	106.781	8.17725
B1Q486	Aconitate hydratase OS=Capsicum chinense PE=2 SV=1 - [B1Q486_CAPCH]	162.534	18.79	27	0	13	41	995	108.332	7.43018
V4MDR7	Aconitate hydratase OS=Eutrema salsugineum GN=EUTSA_v10024309mg PE=3 SV=1 - [V4MDR7_EUTSA]	50.9886	9.31	26	1	9	14	999	108.91	7.13721
I1LRQ4	Aconitate hydratase OS=Glycine max PE=3 SV=1 - [I1LRQ4_SOYBN]	145.488	14.63	19	0	11	34	984	107.565	6.96143
A0A067JFR1	Aconitate hydratase OS=Jatropha curcas GN=JCGZ_01813 PE=3 SV=1 - [A0A067JFR1_JATCU]	167.84	13.23	38	0	11	44	998	108.668	7.47412
G7ITZ5	Aconitate hydratase OS=Medicago truncatula GN=MTR_2g088360 PE=1 SV=1 - [G7ITZ5_MEDTR]	151.99	14.2	18	0	9	35	979	106.982	7.72314
W9RLC6	Aconitate hydratase OS=Morus notabilis GN=L484_001993 PE=3 SV=1 - [W9RLC6_9ROSA]	179.167	15.46	24	0	11	43	938	102.236	7.94287
W9T0N0	Aconitate hydratase OS=Morus notabilis GN=L484_026617 PE=3 SV=1 - [W9T0N0_9ROSA]	205.92	18.22	22	0	14	47	977	107.144	6.25244
M0RNE8	Aconitate hydratase OS=Musa acuminata subsp. malaccensis PE=3 SV=1 - [M0RNE8_MUSAM]	246.512	18.97	26	1	15	61	986	107.078	7.41553
M0SUK0	Aconitate hydratase OS=Musa acuminata subsp. malaccensis PE=3 SV=1 - [M0SUK0_MUSAM]	148.328	15.11	19	0	10	35	993	108.981	7.6792
Q9FVE9	Aconitate hydratase OS=Nicotiana tabacum GN=ACO PE=1 SV=1 - [Q9FVE9_TOBAC]	154.938	15.81	15	0	10	37	898	98.0077	6.29053
U5FXE4	Aconitate hydratase OS=Populus trichocarpa GN=POPTR_0012s06320g PE=3 SV=1 - [U5FXE4_POPTR]	162.409	12.26	26	0	10	42	995	108.418	8.17725
K4DBC4	Aconitate hydratase OS=Solanum lycopersicum GN=Solyc12g005860.1 PE=3 SV=1 - [K4DBC4_SOLLC]	150.613	15.19	20	0	10	36	981	107.086	6.97607
Q1KSB0	Aconitate hydratase OS=Sorghum bicolor GN=Sb01g047850 PE=3 SV=1 - [Q1KSB0_SORBI]	104.976	10.6	6	0	9	25	991	106.913	7.07861
C5YIC1	Aconitate hydratase OS=Sorghum bicolor GN=Sb07g005390 PE=3 SV=1 - [C5YIC1_SORBI]	106.649	10.54	27	0	9	30	996	107.832	6.87354
A0A061EGN8	Aconitate hydratase OS=Theobroma cacao GN=TCM_011347 PE=3 SV=1 - [A0A061EGN8_THECC]	175.495	14.87	20	0	11	43	995	108.638	8.07471
D7T1R6	Aconitate hydratase OS=Vitis vinifera GN=VIT_00s0264g00030 PE=3 SV=1 - [D7T1R6_VITVI]	197.255	15.03	21	0	12	45	918	100.389	6.85889
D7TEL2	Aconitate hydratase OS=Vitis vinifera GN=VIT_12s0059g02150 PE=3 SV=1 - [D7TEL2_VITVI]	87.0422	12.36	26	0	13	24	987	107.363	7.54736
B9T1J4	Acyl-CoA dehydrogenase, putative OS=Ricinus communis GN=RCOM_0186930 PE=3 SV=1 - [B9T1J4_RICCO]	37.2589	10.23	11	2	3	9	440	48.1418	8.44092
Q945U3	Acyl-coenzyme A oxidase OS=Glycine max GN=ACX1;2 PE=2 SV=1 - [Q945U3_SOYBN]	96.0533	9.92	59	1	5	25	665	74.4882	8.104
E9L0E1	Acyl-coenzyme A oxidase OS=Gossypium hirsutum PE=2 SV=1 - [E9L0E1_GOSHI]	79.7644	5.57	39	1	3	21	664	74.7798	7.41553
A0A067L5X5	Acyl-coenzyme A oxidase OS=Jatropha curcas GN=JCGZ_03431 PE=3 SV=1 - [A0A067L5X5_JATCU]	68.5306	3.46	32	1	2	18	664	74.3958	7.51807
M5W813	Acyl-coenzyme A oxidase OS=Prunus persica GN=PRUPE_ppa003524mg PE=3 SV=1 - [M5W813_PRUPE]	91.3877	7.92	35	1	3	23	568	62.962	7.37158
D7L755	Adenosine nucleotide translocator OS=Arabidopsis lyrata subsp. lyrata GN=ARALYDRAFT_478157 PE=3 SV=1 - [D7L755_ARALL]	388.879	26.18	97	3	10	116	382	41.5183	9.80322
A0A078EYR1	Adenylosuccinate synthetase, chloroplastic OS=Brassica napus GN=BnaA09g36930D PE=3 SV=1 - [A0A078EYR1_BRANA]	8.83098	8.57	68	3	3	3	490	53.1944	6.80029
P27081	ADP,ATP carrier protein, mitochondrial (Fragment) OS=Solanum tuberosum GN=ANT1 PE=2 SV=1 - [ADT2_SOLTU]	304.337	16.84	16	1	6	92	386	41.8025	9.72998
B9RIA6	ADP,ATP carrier protein, putative OS=Ricinus communis GN=RCOM_1577410 PE=3 SV=1 - [B9RIA6_RICCO]	80.5498	12.4	7	3	5	25	363	39.5503	9.70068
G7IUC4	ADP/ATP carrier protein OS=Medicago truncatula GN=MTR_2g098070 PE=3 SV=1 - [G7IUC4_MEDTR]	86.1694	11.33	40	1	4	27	362	39.3474	9.83252
A0A072UVX2	ADP/ATP carrier protein OS=Medicago truncatula GN=MTR_3g028590 PE=3 SV=1 - [A0A072UVX2_MEDTR]	334.39	21.85	67	1	7	97	389	42.2498	9.78857
W8SQV6	Aldehyde dehydrogenase 2-1 OS=Zea mays subsp. mays GN=rf2a PE=2 SV=1	74.4002	8.56	109	1	4	15	549	59.1898	7.32764
A0A061E1Z5	Aldehyde dehydrogenase 6B2 OS=Theobroma cacao GN=TCM_007348 PE=3 SV=1	40.4393	10.02	34	3	4	10	559	60.0516	7.82568
M8AU02	Aldehyde dehydrogenase family 2 member B4, mitochondrial OS=Aegilops tauschii GN=F775_29396 PE=3 SV=1	28.0686	5.66	34	1	4	8	548	59.1507	7.56201
A0A0B2PSM8	Aldehyde dehydrogenase family 2 member B7, mitochondrial OS=Glycine soja GN=glysoja_039390 PE=3 SV=1	50.3512	10.99	156	2	6	16	546	58.753	6.99072
W9RMT5	Aldehyde dehydrogenase family 2 member OS=Morus notabilis GN=L484_014994 PE=3 SV=1 - [W9RMT5_9ROSA]	22.685	6.41	99	1	3	6	546	59.3556	8.11865
I1QYB5	Aldehyde dehydrogenase OS=Oryza glaberrima PE=3 SV=1 - [I1QYB5_ORYGL]	8.54148	2.28	4	1	1	2	482	52.5669	8.33838
Q9LLR2	Aldehyde dehydrogenase OS=Oryza sativa GN=Aldh PE=2 SV=1	111.328	10.15	99	1	3	25	542	58.7693	7.1665
K4C6K6	Aldehyde dehydrogenase OS=Solanum lycopersicum GN=Solyc06g060250.2 PE=3 SV=1 - [K4C6K6_SOLLC]	8.70937	5.91	69	2	2	2	474	51.8737	8.5874
G3GC10	Allene oxide cyclase OS=Gladiolus hybrid cultivar GN=AOC PE=2 SV=1 - [G3GC10_9ASPA]	24.4524	17.62	17	4	4	8	244	26.5008	9.36377
A0A059D718	Alpha-1,4 glucan phosphorylase OS=Eucalyptus grandis GN=EUGRSUZ_B03166 PE=3 SV=1 - [A0A059D718_EUCGR]	11.3465	1.88	85	1	2	4	956	108.268	5.37646
K4A565	Alpha-1,4 glucan phosphorylase OS=Setaria italica GN=Si034019m.g PE=3 SV=1 - [K4A565_SETIT]	6.30679	1.67	82	1	2	2	1075	120.191	6.27783
B4G044	Aminoaldehyde dehydrogenase 2 OS=Zea mays GN=Zm.3783 PE=2 SV=1 - [B4G044_MAIZE]	9.50939	7.11	15	1	2	2	506	54.8271	5.96045
A0A022QGC4	Aminomethyltransferase OS=Erythranthe guttata GN=MIMGU_mgv1a007445mg PE=3 SV=1 - [A0A022QGC4_ERYGU]	47.6937	15.48	52	6	7	13	407	44.1756	8.32373
M0SUJ7	Aminomethyltransferase OS=Musa acuminata subsp. malaccensis PE=3 SV=1 - [M0SUJ7_MUSAM]	30.2274	13.32	18	1	5	7	413	44.5768	7.76709
M0T8H5	Aminomethyltransferase OS=Musa acuminata subsp. malaccensis PE=3 SV=1 - [M0T8H5_MUSAM]	71.8671	14.77	17	1	5	16	413	44.791	8.22119
W5B7Y9	Aminomethyltransferase OS=Triticum aestivum PE=3 SV=1 - [W5B7Y9_WHEAT]	51.7591	12.89	14	1	3	14	357	38.5788	8.00146
B8AU84	Arginase 1, mitochondrial OS=Oryza sativa subsp. indica GN=B0616E02-H0507E05.7 PE=1 SV=1 - [ARGI1_ORYSI]	108.012	27.06	44	2	7	26	340	36.9511	6.31592
B9IBY0	Arginase family protein OS=Populus trichocarpa GN=POPTR_0014s06320g PE=3 SV=1 - [B9IBY0_POPTR]	58.2408	12.01	10	1	5	16	333	36.3969	6.25244
A0A067FIX8	Aspartate aminotransferase (Fragment) OS=Citrus sinensis GN=CISIN_1g047180mg PE=3 SV=1 - [A0A067FIX8_CITSI]	81.8968	10.98	29	1	4	17	337	37.5639	7.78174
A5C4K0	Aspartate aminotransferase (Fragment) OS=Vitis vinifera GN=VITISV_015512 PE=3 SV=1 - [A5C4K0_VITVI]	81.672	8.98	30	1	4	17	423	47.832	7.95752
W1NRX6	Aspartate aminotransferase OS=Amborella trichopoda GN=AMTR_s00170p00032930 PE=3 SV=1 - [W1NRX6_AMBTC]	56.4289	11.79	9	3	4	13	441	49.3397	8.04541
M4DP46	Aspartate aminotransferase OS=Brassica rapa subsp. pekinensis GN=Bra018286 PE=3 SV=1 - [M4DP46_BRARP]	102.203	16.75	52	2	6	22	424	47.2606	8.36768
M0TBH2	Aspartate aminotransferase OS=Musa acuminata subsp. malaccensis PE=3 SV=1 - [M0TBH2_MUSAM]	28.7418	18.08	62	2	7	8	459	50.875	8.39697
K3XX32	Aspartate aminotransferase OS=Setaria italica GN=Si006490m.g PE=3 SV=1 - [K3XX32_SETIT]	95.5181	15.38	38	2	5	21	429	47.6997	7.18115
A5AZ93	Aspartate aminotransferase OS=Vitis vinifera GN=VITISV_000267 PE=3 SV=1 - [A5AZ93_VITVI]	27.1531	16.02	41	1	6	7	462	50.7899	8.63135
P24459	ATP synthase subunit alpha, mitochondrial OS=Phaseolus vulgaris GN=ATPA PE=1 SV=1 - [ATPAM_PHAVU]	1851.68	41.14	538	2	17	362	508	55.31	6.93213
H6WQY2	ATP synthase subunit b (Fragment) OS=Liriope spicata GN=atp4 PE=4 SV=1 - [H6WQY2_9ASPA]	82.0313	28.42	136	3	5	26	190	21.2864	9.87646
A0A067LEH6	ATP synthase subunit beta OS=Jatropha curcas GN=JCGZ_06560 PE=3 SV=1 - [A0A067LEH6_JATCU]	1695.78	49.91	82	1	18	368	555	59.6291	6.49365
A0A072W1H5	ATP synthase subunit beta OS=Medicago truncatula GN=MTR_1g108765 PE=3 SV=1 - [A0A072W1H5_MEDTR]	1312.93	34.17	20	1	13	281	559	59.8612	6.15088
M0SGG1	ATP synthase subunit beta OS=Musa acuminata subsp. malaccensis PE=3 SV=1 - [M0SGG1_MUSAM]	1808.3	51.98	63	0	18	379	556	59.4821	6.3667
M0UCJ4	ATP synthase subunit beta OS=Musa acuminata subsp. malaccensis PE=3 SV=1 - [M0UCJ4_MUSAM]	1041.46	25.95	12	1	9	215	551	59.4696	8.66064
W8SRJ3	ATP synthase subunit beta OS=Nicotiana tabacum PE=2 SV=1 - [W8SRJ3_TOBAC]	1455.02	45.36	23	1	16	314	560	59.7411	6.15088
M7ZHF2	ATP synthase subunit beta OS=Triticum urartu GN=TRIUR3_03673 PE=3 SV=1 - [M7ZHF2_TRIUA]	1586.01	47.87	28	0	16	332	541	57.9101	5.30029
M7ZXU0	ATP synthase subunit beta OS=Triticum urartu GN=TRIUR3_03707 PE=3 SV=1 - [M7ZXU0_TRIUA]	113.85	18.21	464	1	3	29	335	36.1137	5.33838
M7Y940	ATP synthase subunit beta OS=Triticum urartu GN=TRIUR3_35126 PE=3 SV=1 - [M7Y940_TRIUA]	1914.26	51.31	89	1	18	403	534	57.5989	5.41455
P29685	ATP synthase subunit beta, mitochondrial OS=Hevea brasiliensis GN=ATPB PE=2 SV=1 - [ATPBM_HEVBR]	1399.19	43.06	67	1	17	320	562	60.2213	6.3667
A9PBF4	ATP synthase subunit gamma OS=Populus trichocarpa GN=POPTR_0015s06860g PE=2 SV=1 - [A9PBF4_POPTR]	88.6139	15.12	37	1	4	19	324	35.4416	9.08545
B9SZS3	ATP synthase subunit gamma OS=Ricinus communis GN=RCOM_1107030 PE=3 SV=1 - [B9SZS3_RICCO]	118.363	20.86	41	1	5	25	326	35.5696	8.79248
A0A023T0F2	ATPase subunit 4 OS=Chrysobalanus icaco GN=atp4 PE=4 SV=1 - [A0A023T0F2_CHRIA]	26.9202	14.59	105	1	3	8	185	20.561	9.17334
M8C5W2	ATP-dependent Clp protease ATP-binding subunit clpA-like CD4A protein, chloroplastic OS=Aegilops tauschii GN=F775_30067 PE=3 SV=1 - [M8C5W2_AEGTA]	7.26744	3.15	193	1	2	2	730	81.1363	5.42725
O80860	ATP-dependent zinc metalloprotease FTSH 2, chloroplastic OS=Arabidopsis thaliana GN=FTSH2 PE=1 SV=1	13.4708	3.9	72	2	2	4	692	74.0283	6.31592
G7J4F3	Bacterial long-chain fatty acid CoA synthetase OS=Medicago truncatula GN=MTR_3g087980 PE=4 SV=2 - [G7J4F3_MEDTR]	6.70957	4.47	79	1	2	2	694	76.0786	7.43018
D7KMA1	BCDH BETA1 OS=Arabidopsis lyrata subsp. lyrata GN=ARALYDRAFT_892547 PE=4 SV=1 - [D7KMA1_ARALL]	15.4317	12.22	34	1	3	4	352	38.7718	6.7124
Q84KA0	Betaine aldehyde dehydrogenase (Fragment) OS=Crocus sativus PE=4 SV=1 - [Q84KA0_CROSA]	8.61702	31.82	8	1	2	2	88	9.79569	5.31299
Q84LK3	Betaine aldehyde dehydrogenase 2 OS=Oryza sativa subsp. japonica GN=BADH2 PE=1 SV=1	12.7568	5.35	9	1	2	3	505	55.0662	5.2876
Q6JSK3	Betaine aldehyde dehydrogenase OS=Panax ginseng GN=BADH1 PE=2 SV=1 - [Q6JSK3_PANGI]	24.5018	7.55	110	1	3	6	503	54.62	5.43994
I7F760	Betaine-aldehyde dehydrogenase OS=Camellia sinensis PE=2 SV=1 - [I7F760_CAMSI]	18.2144	11.68	165	1	4	5	505	54.7321	5.8208
G8EWJ4	Betaine-aldehyde dehydrogenase OS=Pyrus betulifolia PE=2 SV=1 - [G8EWJ4_9ROSA]	16.6355	12.72	124	1	3	5	503	54.5602	5.51611
A0A078G425	BnaA01g29060D protein OS=Brassica napus GN=BnaA01g29060D PE=4 SV=1 - [A0A078G425_BRANA]	10.9209	4.14	2	2	2	3	314	34.5158	8.60205
A0A078GLN0	BnaA06g11610D protein OS=Brassica napus GN=BnaA06g11610D PE=4 SV=1 - [A0A078GLN0_BRANA]	11.5142	4.84	43	2	2	3	537	59.1041	6.55127
A0A078FBU5	BnaC03g13010D protein OS=Brassica napus GN=BnaC03g13010D PE=3 SV=1 - [A0A078FBU5_BRANA]	11.2549	8.74	52	1	2	3	286	32.0616	7.98682
A0A078II75	BnaC03g61230D protein OS=Brassica napus GN=BnaC03g61230D PE=3 SV=1 - [A0A078II75_BRANA]	13.3041	16.3	15	2	2	4	92	10.3262	8.66064
A0A078IAD7	BnaC04g13690D protein OS=Brassica napus GN=BnaC04g13690D PE=4 SV=1 - [A0A078IAD7_BRANA]	18.5377	38.96	17	2	2	4	77	8.30642	8.98291
A0A078FLP9	BnaC04g26520D protein OS=Brassica napus GN=BnaC04g26520D PE=3 SV=1 - [A0A078FLP9_BRANA]	18.3455	9.96	55	1	2	4	281	30.243	9.21729
A0A078E1M8	BnaC04g28570D protein OS=Brassica napus GN=BnaC04g28570D PE=3 SV=1 - [A0A078E1M8_BRANA]	6.1615	5.01	14	1	2	2	439	47.9085	8.11865
A0A078J4V4	BnaC07g48200D protein OS=Brassica napus GN=BnaC07g48200D PE=3 SV=1 - [A0A078J4V4_BRANA]	324.922	27.51	19	1	7	58	338	35.7207	4.90674
A0A078F9V9	BnaC09g43670D protein OS=Brassica napus GN=BnaC09g43670D PE=3 SV=1 - [A0A078F9V9_BRANA]	20.4309	9.79	46	1	4	6	439	47.8797	6.88818
A0A078JQA5	BnaCnng59880D protein OS=Brassica napus GN=BnaCnng59880D PE=4 SV=1 - [A0A078JQA5_BRANA]	43.1772	19.51	41	3	3	8	164	17.6071	5.66846
Q4W5U7	Calnexin-like protein OS=Solanum lycopersicum GN=LeCNX61.0 PE=2 SV=1 - [Q4W5U7_SOLLC]	11.7363	4.65	7	1	2	3	538	60.9954	4.81787
B7SNW1	Carotenoid cleavage dioxygenase 2 OS=Crocus sativus GN=CCD2 PE=2 SV=1 - [B7SNW1_CROSA]	27.9662	14.56	34	1	7	9	563	63.1334	7.2251
A0A0G2QSF0	Carotenoid isomerase OS=Malus domestica GN=CRTISO-1 PE=2 SV=1	53.7527	7.5	97	1	4	13	613	67.6571	8.32373
A0A072VJ38	Carotenoid isomerase OS=Medicago truncatula GN=MTR_1g054965 PE=4 SV=1	18.9753	5.04	23	1	3	6	655	72.1681	7.7085
Q2R2A6	Carotenoid isomerase, putative, expressed OS=Oryza sativa subsp. japonica GN=LOC_Os11g36440 PE=4 SV=2	48.2013	5.58	27	2	3	11	591	64.3196	7.35693
C1JJS4	Catalase 2 (Fragment) OS=Musa AAAB Group PE=4 SV=1 - [C1JJS4_MUSPR]	22.0496	7.06	7	1	2	5	354	40.5132	7.69385
J9SY84	Catalase OS=Anthurium andraeanum PE=2 SV=1 - [J9SY84_ANTAD]	163.664	22.97	126	3	10	48	492	57.0484	7.34229
A0A022QUS5	Catalase OS=Erythranthe guttata GN=MIMGU_mgv1a005250mg PE=3 SV=1 - [A0A022QUS5_ERYGU]	161.138	17.48	34	1	7	46	492	56.8232	7.38623
A0A067L5U2	Catalase OS=Jatropha curcas GN=JCGZ_22384 PE=3 SV=1 - [A0A067L5U2_JATCU]	193.06	24.39	197	1	9	52	492	56.8525	7.56201
A8D5T8	Catalase OS=Musa acuminata GN=Cat2 PE=2 SV=1 - [A8D5T8_MUSAC]	161.474	20.73	21	3	8	45	492	56.9254	7.2251
B5M1X4	Catalase OS=Rheum australe PE=2 SV=1 - [B5M1X4_RHEAU]	70.2793	15.45	21	1	6	17	492	56.7845	7.12256
Q9SDS9	Catalase OS=Zantedeschia aethiopica GN=cat1 PE=2 SV=1 - [Q9SDS9_ZANAE]	164.427	19.51	53	1	8	46	492	56.9325	7.28369
B7E707	cDNA clone:001-040-H03, full insert sequence OS=Oryza sativa subsp. japonica PE=2 SV=1 - [B7E707_ORYSJ]	51.6035	12.92	29	1	3	13	356	38.4866	5.17334
A0A061ERL6	Cell division protease ftsH isoform 1 OS=Theobroma cacao GN=TCM_021912 PE=3 SV=1 - [A0A061ERL6_THECC]	28.9779	6.73	97	1	4	7	817	90.0715	8.66064
A0A077DBL2	Chaperonin 21 OS=Nicotiana tabacum PE=2 SV=1 - [A0A077DBL2_TOBAC]	9.39534	9.13	4	2	2	3	252	26.3541	8.44092
B7SNW3	Chromoplast carotenoid cleavage dioxygenase 4b OS=Crocus sativus GN=CCD4b PE=2 SV=1 - [B7SNW3_CROSA]	11.3035	7.91	5	4	4	4	569	62.6328	6.60986
D2IFC2	Chromoplast-specific lycopene beta cyclase OS=Crocus sativus GN=LcyB2a PE=2 SV=1 - [D2IFC2_CROSA]	80.4198	13.46	1	4	4	18	468	51.7805	8.70459
S8E6F4	Citrate synthase (Fragment) OS=Genlisea aurea GN=M569_06808 PE=3 SV=1 - [S8E6F4_9LAMI]	46.2127	14.17	36	1	7	13	515	56.6311	7.82568
A0A078HXR9	Citrate synthase OS=Brassica napus GN=BnaC04g22440D PE=3 SV=1 - [A0A078HXR9_BRANA]	77.2767	12.29	24	1	5	23	472	52.4852	7.13721
K4FWQ6	Citrate synthase OS=Capsicum annuum GN=CTS PE=2 SV=1 - [K4FWQ6_CAPAN]	108.078	13.62	32	1	5	24	470	52.4331	7.62061
F1CT40	Citrate synthase OS=Citrus maxima GN=CS PE=2 SV=1 - [F1CT40_CITMA]	105.541	16.14	61	1	6	26	471	52.4543	7.35693
A0A068UHL0	Citrate synthase OS=Coffea canephora GN=GSCOC_T00025005001 PE=3 SV=1 - [A0A068UHL0_COFCA]	122.023	15.43	35	1	6	29	473	52.9325	7.84033
A0A067JCB3	Citrate synthase OS=Jatropha curcas GN=JCGZ_05266 PE=3 SV=1 - [A0A067JCB3_JATCU]	134.648	25.79	36	1	8	35	473	52.8005	7.81104
W9QZR2	Citrate synthase OS=Morus notabilis GN=L484_020926 PE=3 SV=1 - [W9QZR2_9ROSA]	57.4333	15.12	35	1	7	15	516	56.7084	8.73389
M0SQ89	Citrate synthase OS=Musa acuminata subsp. malaccensis PE=3 SV=1 - [M0SQ89_MUSAM]	135.171	15.54	28	1	5	34	489	54.8625	7.81104
V7BK56	Citrate synthase OS=Phaseolus vulgaris GN=PHAVU_006G035500g PE=3 SV=1 - [V7BK56_PHAVU]	34.4011	7.07	13	1	4	9	509	55.9642	9.12939
B9IA46	Citrate synthase OS=Populus trichocarpa GN=POPTR_0014s13850g PE=3 SV=2 - [B9IA46_POPTR]	79.6345	18.2	28	1	7	17	511	56.188	9.0708
M5WXL4	Citrate synthase OS=Prunus persica GN=PRUPE_ppa004363mg PE=3 SV=1 - [M5WXL4_PRUPE]	108.739	23.15	19	2	8	24	514	56.6056	8.71924
P83372	Citrate synthase, mitochondrial OS=Fragaria ananassa GN=MCSI PE=1 SV=1 - [CISY_FRAAN]	125.311	11.09	24	1	4	33	469	52.2492	8.44092
A0A068V5I1	Coffea canephora DH200=94 genomic scaffold, scaffold_110 OS=Coffea canephora GN=GSCOC_T00016656001 PE=4 SV=1 - [A0A068V5I1_COFCA]	14.3321	9.59	30	2	2	3	417	45.8865	6.34131
A0A068UB31	Coffea canephora DH200=94 genomic scaffold, scaffold_19 OS=Coffea canephora GN=GSCOC_T00021012001 PE=4 SV=1 - [A0A068UB31_COFCA]	154.166	11.2	18	0	10	39	1009	110.159	8.01611
A0A068TQV6	Coffea canephora DH200=94 genomic scaffold, scaffold_2 OS=Coffea canephora GN=GSCOC_T00022847001 PE=4 SV=1 - [A0A068TQV6_COFCA]	19.7689	10.57	1	2	2	4	369	39.4752	5.78271
A0A068UFV0	Coffea canephora DH200=94 genomic scaffold, scaffold_24 OS=Coffea canephora GN=GSCOC_T00024271001 PE=3 SV=1 - [A0A068UFV0_COFCA]	48.7073	17.53	41	1	5	12	405	44.1621	6.55127
A0A068TTG6	Coffea canephora DH200=94 genomic scaffold, scaffold_3 OS=Coffea canephora GN=GSCOC_T00026287001 PE=4 SV=1 - [A0A068TTG6_COFCA]	83.3187	15.14	6	1	2	19	251	27.4699	8.45557
A0A068UIP2	Coffea canephora DH200=94 genomic scaffold, scaffold_30 OS=Coffea canephora GN=GSCOC_T00026787001 PE=4 SV=1 - [A0A068UIP2_COFCA]	10.0201	3.59	6	2	2	3	753	85.0067	5.74463
A0A068VHV6	Coffea canephora DH200=94 genomic scaffold, scaffold_385 OS=Coffea canephora GN=GSCOC_T00000291001 PE=3 SV=1 - [A0A068VHV6_COFCA]	38.2245	6.9	11	1	3	8	681	77.7334	5.19873
A0A068TUR7	Coffea canephora DH200=94 genomic scaffold, scaffold_4 OS=Coffea canephora GN=GSCOC_T00029823001 PE=4 SV=1 - [A0A068TUR7_COFCA]	247.307	17.43	4	1	12	51	1021	115.708	7.04932
A0A068UR91	Coffea canephora DH200=94 genomic scaffold, scaffold_47 OS=Coffea canephora GN=GSCOC_T00031703001 PE=4 SV=1 - [A0A068UR91_COFCA]	177.008	18.63	37	0	14	46	1009	109.81	7.53271
A0A068U035	Coffea canephora DH200=94 genomic scaffold, scaffold_7 OS=Coffea canephora GN=GSCOC_T00036770001 PE=4 SV=1 - [A0A068U035_COFCA]	36.5976	10.5	10	1	4	8	657	71.561	6.26514
A0A068V0Z4	Coffea canephora DH200=94 genomic scaffold, scaffold_76 OS=Coffea canephora GN=GSCOC_T00038562001 PE=4 SV=1 - [A0A068V0Z4_COFCA]	48.6582	14.48	19	1	3	13	297	31.7036	9.26123
A0A068V332	Coffea canephora DH200=94 genomic scaffold, scaffold_81 OS=Coffea canephora GN=GSCOC_T00040580001 PE=3 SV=1 - [A0A068V332_COFCA]	34.6479	5.86	211	1	4	9	1297	141.969	6.34131
A0A068V2K1	Coffea canephora DH200=94 genomic scaffold, scaffold_92 OS=Coffea canephora GN=GSCOC_T00042369001 PE=4 SV=1 - [A0A068V2K1_COFCA]	144.369	34.82	88	0	8	33	313	34.0962	6.96143
Q6X1C0	Crocetin glucosyltransferase 2 OS=Crocus sativus GN=GLT2 PE=1 SV=1 - [GLT2_CROSA]	24.8136	10.65	18	4	4	6	460	50.6896	8.1333
A0A0D4D933	CRTISO OS=Citrus maxima PE=2 SV=1	60.6988	7.7	70	1	4	14	675	74.4979	6.93213
B7FJN7	Cystathionine beta-synthase (CBS) family protein OS=Medicago truncatula GN=MTR_5g076080 PE=1 SV=1 - [B7FJN7_MEDTR]	64.174	32.2	63	1	6	19	205	22.5878	9.17334
C8YPU4	Cytochrome b (Fragment) OS=Ploiarium alternifolium GN=cob PE=3 SV=1 - [C8YPU4_9ROSI]	18.4652	11.86	450	3	3	6	253	28.5497	6.94678
Q1EMP2	Cytochrome b5 reductase (Fragment) OS=Plantago major GN=cbr1 PE=2 SV=1 - [Q1EMP2_PLAMJ]	22.9034	20.51	46	1	2	4	195	21.8488	6.53662
M0SG26	Cytochrome b-c1 complex subunit Rieske, mitochondrial OS=Musa acuminata subsp. malaccensis PE=4 SV=1 - [M0SG26_MUSAM]	60.2715	17.33	51	2	4	15	225	24.5866	6.88818
B9GZ18	Cytochrome b-c1 complex subunit Rieske, mitochondrial OS=Populus trichocarpa GN=POPTR_0003s16060g PE=4 SV=1 - [B9GZ18_POPTR]	25.8172	11.03	72	1	3	8	272	29.7103	8.33838
B9RG04	Cytochrome b-c1 complex subunit Rieske, mitochondrial OS=Ricinus communis GN=RCOM_1438410 PE=4 SV=1 - [B9RG04_RICCO]	35.5718	18.18	51	1	4	11	264	29.0751	8.70459
B9RGW9	Cytochrome b-c1 complex subunit Rieske, mitochondrial OS=Ricinus communis GN=RCOM_1445040 PE=4 SV=1 - [B9RGW9_RICCO]	29.1308	13.93	51	1	4	10	280	30.8209	8.52881
Q8HIG8	Cytochrome c oxidase subunit 2 OS=Ruscus aculeatus GN=cox2 PE=3 SV=1 - [Q8HIG8_RUSAC]	75.0245	22.87	31	3	3	19	258	29.5471	4.99561
B6UFG8	Cytochrome c oxidase subunit OS=Zea mays PE=2 SV=1	8.1783	11.8	61	2	2	3	161	18.0223	4.29736
B9RFB0	Cytochrome c, putative OS=Ricinus communis GN=RCOM_1433300 PE=3 SV=1 - [B9RFB0_RICCO]	15.1278	20.54	101	2	2	5	112	12.2092	9.31982
A0A0A0LBW6	D-3-phosphoglycerate dehydrogenase OS=Cucumis sativus GN=Csa_3G199630 PE=4 SV=1 - [A0A0A0LBW6_CUCSA]	23.8516	10.85	89	4	5	7	599	63.0636	6.75635
Q6ZI86	Dehydrogenase-like protein OS=Oryza sativa subsp. japonica GN=OJ1008_F08.11 PE=2 SV=1	9.70357	11.3	29	2	2	2	292	31.1545	9.56885
G7JPY4	Delta-1-pyrroline-5-carboxylate dehydrogenase OS=Medicago truncatula GN=MTR_4g107940 PE=3 SV=1 - [G7JPY4_MEDTR]	38.9616	11.21	79	1	5	10	553	61.3006	6.82959
G7LIP6	Dicarboxylate carrier protein OS=Medicago truncatula GN=MTR_8g086070 PE=3 SV=1 - [G7LIP6_MEDTR]	111.859	17.28	49	2	5	31	301	32.1786	9.33447
B5LAT6	Dihydrolipoyl dehydrogenase OS=Capsicum annuum PE=2 SV=1 - [B5LAT6_CAPAN]	174.024	20.04	65	1	8	41	504	53.8478	6.85889
A0A022QWP2	Dihydrolipoyl dehydrogenase OS=Erythranthe guttata GN=MIMGU_mgv1a004880mg PE=3 SV=1 - [A0A022QWP2_ERYGU]	59.8818	9.68	7	1	4	16	506	53.5289	7.63525
M0S4E5	Dihydrolipoyl dehydrogenase OS=Musa acuminata subsp. malaccensis PE=3 SV=1 - [M0S4E5_MUSAM]	117.882	17.31	58	1	7	28	468	49.6196	7.40088
I1NMR3	Dihydrolipoyl dehydrogenase OS=Oryza glaberrima PE=3 SV=1 - [I1NMR3_ORYGL]	112.031	13.72	53	2	7	25	503	52.5677	7.53271
W9SAT0	Dihydroorotate dehydrogenase (quinone), mitochondrial OS=Morus notabilis GN=L484_023120 PE=3 SV=1 - [W9SAT0_9ROSA]	9.2841	4.18	27	2	2	3	455	48.6165	9.0708
B9S687	D-lactate dehydrognease 2, putative OS=Ricinus communis GN=RCOM_0533320 PE=4 SV=1 - [B9S687_RICCO]	14.4918	6.36	38	1	3	4	566	62.606	6.49365
W9R423	Electron transfer flavoprotein subunit beta OS=Morus notabilis GN=L484_012820 PE=4 SV=1 - [W9R423_9ROSA]	18.254	29.31	1	3	3	4	58	6.51271	9.64209
A0A061EIZ8	Electron-transfer flavoprotein:ubiquinone oxidoreductase OS=Theobroma cacao GN=TCM_020000 PE=4 SV=1 - [A0A061EIZ8_THECC]	41.094	9.42	25	1	4	9	637	71.093	8.29443
A9PAR0	Elongation factor 1-alpha OS=Populus trichocarpa GN=POPTR_0008s04230g PE=2 SV=1 - [A9PAR0_POPTR]	33.8635	14.92	354	5	5	9	449	49.4488	9.02686
A0A059AZP2	Elongation factor Tu OS=Eucalyptus grandis GN=EUGRSUZ_H01524 PE=3 SV=1 - [A0A059AZP2_EUCGR]	53.0778	22.17	119	1	6	11	451	48.9066	6.96143
V7CYM1	Elongation factor Tu OS=Phaseolus vulgaris GN=PHAVU_001G148200g PE=3 SV=1 - [V7CYM1_PHAVU]	63.643	24	119	1	6	14	450	49.1296	6.87354
B6TPG0	Elongation factor Tu OS=Zea mays GN=Zm.99159 PE=2 SV=1 - [B6TPG0_MAIZE]	16.8752	6.88	82	1	2	4	465	50.5049	6.48096
Q93X64	Enoyl-[acyl-carrier protein] reductase OS=Brassica napus GN=enrB1 PE=2 SV=1 - [Q93X64_BRANA]	9.84987	10.34	59	1	2	3	387	40.6838	8.35303
B7U9Z3	ER luminal-binding protein OS=Nicotiana benthamiana GN=BLP4 PE=2 SV=1 - [B7U9Z3_NICBE]	31.4654	10.04	71	1	5	8	667	73.4429	5.14795
A0A061GTI9	Ferredoxin:sulfite reductase isoform 2 OS=Theobroma cacao GN=TCM_040722 PE=4 SV=1 - [A0A061GTI9_THECC]	5.53378	4.29	59	1	2	2	536	60.3863	9.14404
B6VPZ9	Formate dehydrogenase OS=Lotus japonicus GN=fdh PE=2 SV=1 - [B6VPZ9_LOTJA]	110.153	16.84	26	1	5	31	386	42.3189	7.1958
B9RUT7	Formate dehydrogenase, putative OS=Ricinus communis GN=RCOM_0850640 PE=3 SV=1 - [B9RUT7_RICCO]	46.9101	20.73	39	1	6	16	386	42.5828	6.75635
Q0ZBL1	Fructokinase (Fragment) OS=Fragaria ananassa PE=2 SV=1 - [Q0ZBL1_FRAAN]	14.2366	16.39	20	2	2	3	183	20.1033	7.95752
S8D525	Fructose-bisphosphate aldolase (Fragment) OS=Genlisea aurea GN=M569_02260 PE=3 SV=1 - [S8D525_9LAMI]	12.8625	10.23	149	1	2	3	352	38.1106	6.15088
V4TZC7	Fructose-bisphosphate aldolase OS=Citrus clementina GN=CICLE_v10008762mg PE=3 SV=1 - [V4TZC7_9ROSI]	7.03739	6.96	230	2	2	2	316	33.6895	8.25049
A9PEU6	Fructose-bisphosphate aldolase OS=Populus trichocarpa PE=2 SV=1 - [A9PEU6_POPTR]	31.921	17.14	218	4	5	8	391	42.4677	8.44092
A0A061GK47	FTSH protease 4 isoform 2 OS=Theobroma cacao GN=TCM_037298 PE=3 SV=1 - [A0A061GK47_THECC]	31.4778	9.04	22	1	4	7	708	76.5378	8.19189
V4TIZ5	Glucose-6-phosphate 1-dehydrogenase OS=Citrus clementina GN=CICLE_v10015153mg PE=3 SV=1 - [V4TIZ5_9ROSI]	8.53188	4.74	90	2	2	3	464	53.329	6.06201
W1P5F4	Glucose-6-phosphate isomerase OS=Amborella trichopoda GN=AMTR_s00135p00052570 PE=3 SV=1 - [W1P5F4_AMBTC]	25.1642	12.02	9	1	6	7	624	68.523	6.07471
A0A078H954	Glucose-6-phosphate isomerase OS=Brassica napus GN=BnaA01g13990D PE=3 SV=1 - [A0A078H954_BRANA]	27.8112	18.51	57	0	7	8	616	66.976	5.40186
I1JGY5	Glucose-6-phosphate isomerase OS=Glycine max PE=3 SV=1 - [I1JGY5_SOYBN]	37.2155	23	66	1	8	10	613	67.1884	6.0874
M5XCP1	Glucose-6-phosphate isomerase OS=Prunus persica GN=PRUPE_ppa002932mg PE=3 SV=1 - [M5XCP1_PRUPE]	26.8227	19.68	22	0	7	8	620	67.5048	6.04932
W1NDU7	Glutamate dehydrogenase OS=Amborella trichopoda GN=AMTR_s00004p00059320 PE=3 SV=1 - [W1NDU7_AMBTC]	73.2794	16.3	63	1	4	16	411	44.633	6.55127
A0A087G5H7	Glutamate dehydrogenase OS=Arabis alpina GN=AALP_AA8G069800 PE=3 SV=1 - [A0A087G5H7_ARAAL]	36.7164	10.95	67	1	3	8	411	44.6548	6.63916
Q9ZRZ0	Glutamate dehydrogenase OS=Asparagus officinalis GN=gdhb PE=2 SV=1 - [Q9ZRZ0_ASPOF]	67.68	22.63	53	2	6	16	411	44.2067	6.99072
M5VQ31	Glutamate dehydrogenase OS=Prunus persica GN=PRUPE_ppa006457mg PE=3 SV=1 - [M5VQ31_PRUPE]	60.8535	18	109	1	5	13	411	44.4589	6.53662
B9SLG6	Glutamate-1-semialdehyde 2,1-aminomutase, putative OS=Ricinus communis GN=RCOM_0686430 PE=3 SV=1 - [B9SLG6_RICCO]	9.48389	6.34	75	2	2	2	473	50.4366	6.37939
Q6F4I4	Glutathione reductase OS=Zinnia violacea GN=ZeGR2 PE=2 SV=1 - [Q6F4I4_ZINVI]	12.1052	6.69	19	2	3	4	568	60.9474	8.63135
B2X0C0	Glyceraldehyde 3-phosphate dehydrogenase (Fragment) OS=Mallotus coudercii GN=G3pdh PE=4 SV=1 - [B2X0C0_9ROSI]	18.2937	46.77	293	2	2	5	62	6.5135	10.1548
A5AGZ1	Glyceraldehyde-3-phosphate dehydrogenase OS=Vitis vinifera GN=VITISV_007003 PE=3 SV=1 - [A5AGZ1_VITVI]	10.8869	6.27	48	1	2	3	367	39.2038	7.00537
A0A068TUS7	Glycerol-3-phosphate dehydrogenase OS=Coffea canephora GN=GSCOC_T00029472001 PE=3 SV=1 - [A0A068TUS7_COFCA]	49.3553	11.15	37	1	6	15	628	68.7875	8.77783
D7TM57	Glycerol-3-phosphate dehydrogenase OS=Vitis vinifera GN=VIT_13s0019g04730 PE=3 SV=1 - [D7TM57_VITVI]	48.3408	10.87	48	1	6	15	644	70.619	7.54736
B4FAS1	Glycerol-3-phosphate dehydrogenase OS=Zea mays GN=LOC100191950 PE=2 SV=1 - [B4FAS1_MAIZE]	43.9903	8.74	33	1	5	14	629	68.1107	8.17725
A0A075EZS4	Glyoxisomal malate dehydrogenase OS=Nicotiana tabacum GN=gMDH PE=2 SV=1 - [A0A075EZS4_TOBAC]	21.5986	7.28	7	1	2	6	357	37.5458	8.14795
Q8H6B6	Grp94 OS=Xerophyta viscosa PE=2 SV=1 - [Q8H6B6_9LILI]	43.0876	9.11	54	1	6	10	812	92.9002	5.021
A0A067E6X0	GrpE protein homolog OS=Citrus sinensis GN=CISIN_1g019043mg PE=3 SV=1 - [A0A067E6X0_CITSI]	6.22231	8.6	48	2	2	2	221	24.7486	4.65283
A0A0B0MM52	Heat shock 70 kDa 7, chloroplastic-like protein OS=Gossypium arboreum GN=F383_19848 PE=3 SV=1	33.458	10.22	20	1	7	9	744	80.2727	5.79541
O49045	Heat shock 70 protein OS=Spinacia oleracea GN=HSC70-10 PE=2 SV=1 - [O49045_SPIOL]	124.315	16.89	14	1	10	31	675	72.3303	5.66846
A0A061DNN5	Heat shock protein 60 isoform 1 OS=Theobroma cacao GN=TCM_003130 PE=3 SV=1 - [A0A061DNN5_THECC]	103.998	19.65	61	1	11	28	575	60.787	5.85889
A0A061F468	Heat shock protein 70 (Hsp 70) family protein OS=Theobroma cacao GN=TCM_026644 PE=3 SV=1 - [A0A061F468_THECC]	26.2758	5.16	11	1	3	7	659	72.986	5.2749
A8W7B5	Heat shock protein 70 OS=Solanum lycopersicum GN=HSP70 PE=2 SV=1 - [A8W7B5_SOLLC]	27.8055	9.1	15	1	6	7	692	74.2435	5.56689
A0A072TVH5	Heat shock protein 81-2 OS=Medicago truncatula GN=MTR_0009s0390 PE=3 SV=1 - [A0A072TVH5_MEDTR]	26.6397	6.19	42	1	3	5	791	89.7663	5.13525
A0A0A7LYT2	Heat shock protein 90 OS=Albuca bracteata GN=HSP90 PE=2 SV=1	44.4441	9.2	87	1	6	10	815	93.6335	4.98291
A0A088AZU7	Heat shock protein 90 OS=Gossypium hirsutum GN=hsp90 PE=2 SV=1 - [A0A088AZU7_GOSHI]	9.54078	5.29	197	2	3	3	699	79.9698	5.09717
G9MD86	Heat shock protein 90 OS=Nicotiana tabacum GN=NtHsp90er-1 PE=2 SV=1	37.8024	7.98	63	1	5	9	815	93.2744	5.0083
A0A087GHW3	Hexokinase OS=Arabis alpina GN=AALP_AA7G137600 PE=3 SV=1	43.9395	10.24	70	1	3	10	498	54.0257	6.07471
A0A072UCM8	Hexokinase OS=Medicago truncatula GN=MTR_6g088795 PE=3 SV=1 - [A0A072UCM8_MEDTR]	60.7386	8.06	64	1	3	15	496	53.705	5.99854
C6TMV8	Histone H2A OS=Glycine max PE=2 SV=1 - [C6TMV8_SOYBN]	14.0695	21.62	365	2	2	4	148	15.5929	10.6675
K9K3M9	HXK1 OS=Vitis vinifera PE=2 SV=1 - [K9K3M9_VITVI]	60.1325	11.91	79	1	4	15	470	51.1884	5.88428
B7FHC6	Iron-sulfur cluster assembly protein IscU OS=Medicago truncatula GN=MTR_3g077720 PE=2 SV=1 - [B7FHC6_MEDTR]	9.83859	12.8	74	1	2	3	164	17.6882	8.80713
A0A068UEZ5	Isocitrate dehydrogenase [NAD] subunit, mitochondrial OS=Coffea canephora GN=GSCOC_T00023702001 PE=3 SV=1 - [A0A068UEZ5_COFCA]	42.6509	13.6	24	3	5	11	375	41.2012	6.90283
J3KYR6	Isocitrate dehydrogenase [NAD] subunit, mitochondrial OS=Oryza brachyantha GN=OB01G21220 PE=3 SV=1 - [J3KYR6_ORYBR]	276.331	14.36	47	2	4	62	362	39.4163	7.43018
A0A087H074	Isocitrate dehydrogenase [NADP] OS=Arabis alpina GN=AALP_AA4G002200 PE=3 SV=1 - [A0A087H074_ARAAL]	28.8586	8.17	42	0	3	9	416	47.224	7.95752
I1HDV7	Isocitrate dehydrogenase [NADP] OS=Brachypodium distachyon GN=BRADI2G08700 PE=3 SV=1 - [I1HDV7_BRADI]	34.2572	14.32	131	0	5	11	384	43.029	7.43018
A0A068U3A1	Isocitrate dehydrogenase [NADP] OS=Coffea canephora GN=GSCOC_T00039371001 PE=3 SV=1 - [A0A068U3A1_COFCA]	29.1339	11.04	107	0	5	9	480	53.5305	7.73779
A0A0A0KP32	Isocitrate dehydrogenase [NADP] OS=Cucumis sativus GN=Csa_5G523180 PE=3 SV=1	31.8873	8.94	45	0	4	10	481	54.1147	7.97217
P93133	Isocitrate dehydrogenase [NADP] OS=Eucalyptus globulus GN=EgICDH PE=2 SV=1 - [P93133_EUCGL]	50.6399	19.95	129	0	7	14	416	46.7067	6.93213
A0A059AFT1	Isocitrate dehydrogenase [NADP] OS=Eucalyptus grandis GN=EUGRSUZ_J02223 PE=3 SV=1 - [A0A059AFT1_EUCGR]	37.3414	16.33	117	1	7	11	490	54.3468	8.33838
A0A067KUE5	Isocitrate dehydrogenase [NADP] OS=Jatropha curcas GN=JCGZ_04236 PE=3 SV=1 - [A0A067KUE5_JATCU]	35.9024	13.7	103	0	5	11	416	46.7091	8.32373
B9SFA3	Isocitrate dehydrogenase [NADP] OS=Ricinus communis GN=RCOM_1095740 PE=3 SV=1 - [B9SFA3_RICCO]	31.0216	11.7	50	0	5	9	470	52.771	8.45557
Q8LPJ5	Isocitrate dehydrogenase [NADP], chloroplastic/mitochondrial OS=Arabidopsis thaliana GN=At5g14590 PE=2 SV=1 - [ICDHP_ARATH]	28.3389	11.55	11	2	5	8	485	54.1616	7.97217
M7YFG9	Isovaleryl-CoA dehydrogenase, mitochondrial OS=Triticum urartu GN=TRIUR3_04429 PE=3 SV=1 - [M7YFG9_TRIUA]	21.7992	17.38	23	2	3	5	328	35.633	6.75635
Q9SPB1	Leghemoglobin reductase OS=Vigna unguiculata GN=FLBR PE=1 SV=1 - [LEGRE_VIGUN]	58.8838	8.22	20	1	4	13	523	55.7451	8.04541
Q9FXL9	L-galactono-1,4-lactone dehydrogenase OS=Nicotiana tabacum GN=GLDHase PE=2 SV=1 - [Q9FXL9_TOBAC]	25.616	8.52	28	2	4	8	587	66.6354	7.79639
Q9M9L7	Lon protease homolog 4, chloroplastic/mitochondrial OS=Arabidopsis thaliana GN=LON4 PE=3 SV=1 - [LONM4_ARATH]	12.1048	3.29	15	1	2	4	942	104.859	6.15088
M0TF01	Lon protease homolog, mitochondrial OS=Musa acuminata subsp. malaccensis PE=3 SV=1 - [M0TF01_MUSAM]	6.25615	1.89	6	1	2	2	1056	116.64	5.64307
F6I4S4	Lon protease homolog, mitochondrial OS=Vitis vinifera GN=VIT_14s0060g01230 PE=3 SV=1 - [F6I4S4_VITVI]	23.5288	6.03	79	3	5	8	978	107.534	5.68115
B9GU43	LONG CHAIN ACYL-COA SYNTHETASE 9 family protein OS=Populus trichocarpa GN=POPTR_0002s08450g PE=4 SV=2 - [B9GU43_POPTR]	6.33024	3.3	79	1	2	2	696	76.1448	7.40088
F1BPW8	Lycopene b-cyclase OS=Solanum pennellii PE=2 SV=1 - [F1BPW8_SOLPN]	2.36128	1.81	6	1	1	1	498	56.3092	8.85107
S5VPK3	Lycopene beta-cyclase (Fragment) OS=Fagopyrum tataricum GN=LCYB PE=2 SV=1 - [S5VPK3_FAGTA]	8.12839	10.78	65	1	1	2	102	12.0163	7.1958
A8MQK3	Malate dehydrogenase 2 OS=Arabidopsis thaliana GN=mMDH2 PE=1 SV=1 - [A8MQK3_ARATH]	121.392	19.94	39	1	6	30	316	33.1125	9.45166
F4KDZ4	Malate dehydrogenase OS=Arabidopsis thaliana GN=PMDH2 PE=3 SV=1 - [F4KDZ4_ARATH]	36.8584	14.71	25	1	3	8	333	34.9534	7.66455
A0A078J8R8	Malate dehydrogenase OS=Brassica napus GN=BnaA06g38600D PE=3 SV=1 - [A0A078J8R8_BRANA]	121.124	19	33	0	6	31	400	42.0902	8.33838
V4SQM5	Malate dehydrogenase OS=Citrus clementina GN=CICLE_v10025945mg PE=3 SV=1 - [V4SQM5_9ROSI]	82.3595	23.19	42	0	4	21	276	29.2725	7.62061
K7X7N3	Malate dehydrogenase OS=Echinochloa crus-galli GN=MDH PE=2 SV=1 - [K7X7N3_ECHCG]	29.9469	23.27	26	1	5	8	361	37.6597	8.1626
I1MTU1	Malate dehydrogenase OS=Glycine max PE=3 SV=1 - [I1MTU1_SOYBN]	69.905	18.01	58	0	6	18	361	38.2709	6.26514
A0A067KI61	Malate dehydrogenase OS=Jatropha curcas GN=JCGZ_09888 PE=3 SV=1 - [A0A067KI61_JATCU]	32.5717	17.13	19	0	4	9	356	37.5837	7.98682
W9QNR6	Malate dehydrogenase OS=Morus notabilis GN=L484_015952 PE=3 SV=1 - [W9QNR6_9ROSA]	126.265	16.41	75	0	6	32	396	41.8781	8.33838
M0SUX9	Malate dehydrogenase OS=Musa acuminata subsp. malaccensis PE=3 SV=1 - [M0SUX9_MUSAM]	88.932	17.13	23	0	4	23	356	37.4027	8.44092
A0A075F1V0	Malate dehydrogenase OS=Nicotiana tabacum GN=mMDH PE=2 SV=1 - [A0A075F1V0_TOBAC]	175.618	18.77	38	0	7	42	341	35.6788	8.36768
Q5JC56	Malate dehydrogenase OS=Pisum sativum GN=MDH PE=2 SV=1 - [Q5JC56_PEA]	40.4669	20.22	10	0	4	9	356	37.1075	7.43018
Q8L5A6	Malate dehydrogenase OS=Solanum tuberosum GN=mMDH PE=1 SV=1 - [Q8L5A6_SOLTU]	146.378	20.76	17	2	7	36	342	35.6389	8.71924
A0A0A1G6F9	Malate dehydrogenase OS=Stylosanthes guianensis GN=MDH1 PE=2 SV=1 - [A0A0A1G6F9_9FABA]	219.11	27.25	25	3	7	49	345	36.0821	8.55811
A0A061F945	Malate dehydrogenase OS=Theobroma cacao GN=TCM_031715 PE=3 SV=1 - [A0A061F945_THECC]	130.57	21.83	45	1	7	32	339	35.3727	8.33838
A0A077RTG8	Malate dehydrogenase OS=Triticum aestivum GN=TRAES_3BF087800010CFD_c1 PE=3 SV=1 - [A0A077RTG8_WHEAT]	215.724	24.12	25	0	7	50	340	35.4306	8.36768
B4FRJ1	Malate dehydrogenase OS=Zea mays PE=2 SV=1 - [B4FRJ1_MAIZE]	224.773	32.35	70	0	9	52	340	35.6177	7.81104
P46487	Malate dehydrogenase, mitochondrial OS=Eucalyptus gunnii GN=MDH PE=2 SV=1 - [MDHM_EUCGU]	81.808	12.68	18	0	5	21	347	36.4394	8.54346
P83373	Malate dehydrogenase, mitochondrial OS=Fragaria ananassa GN=MMDHI PE=1 SV=1 - [MDHM_FRAAN]	44.4047	10.91	18	0	5	12	339	35.5988	8.54346
B9T5E3	Malate dehydrogenase, putative OS=Ricinus communis GN=RCOM_0400230 PE=3 SV=1 - [B9T5E3_RICCO]	5.95454	8.27	73	1	2	2	266	28.5576	5.66846
B9VU15	Malic enzyme (Fragment) OS=Echinochloa crus-galli PE=2 SV=1 - [B9VU15_ECHCG]	37.3197	11.9	216	1	4	9	504	55.823	7.73779
S8C9K9	Malic enzyme (Fragment) OS=Genlisea aurea GN=M569_11164 PE=3 SV=1 - [S8C9K9_9LAMI]	29.5134	16.17	215	0	4	7	439	48.6896	6.75635
W1NZD6	Malic enzyme OS=Amborella trichopoda GN=AMTR_s00002p00145340 PE=3 SV=1 - [W1NZD6_AMBTC]	83.8122	11.31	16	2	5	17	619	68.907	6.13818
W1NHB5	Malic enzyme OS=Amborella trichopoda GN=AMTR_s00009p00262080 PE=3 SV=1 - [W1NHB5_AMBTC]	36.1357	6.74	66	1	3	8	608	67.6108	7.04932
A0A067H2H0	Malic enzyme OS=Citrus sinensis GN=CISIN_1g007456mg PE=3 SV=1 - [A0A067H2H0_CITSI]	35.685	10.81	73	1	3	8	481	53.6978	9.11475
A0A0A0LW91	Malic enzyme OS=Cucumis sativus GN=Csa_1G574870 PE=4 SV=1 - [A0A0A0LW91_CUCSA]	31.6848	11.68	166	0	5	9	591	65.0938	6.01123
I1N3M2	Malic enzyme OS=Glycine max PE=3 SV=2 - [I1N3M2_SOYBN]	45.5136	7.33	67	1	3	10	600	66.3036	6.3667
W9RFX4	Malic enzyme OS=Morus notabilis GN=L484_023897 PE=3 SV=1 - [W9RFX4_9ROSA]	62.3889	10.33	18	1	4	12	658	73.5537	6.65381
V7AXA3	Malic enzyme OS=Phaseolus vulgaris GN=PHAVU_009G111500g PE=3 SV=1 - [V7AXA3_PHAVU]	46.8248	17.49	260	1	7	12	589	64.9266	6.43018
B9ILT5	Malic enzyme OS=Populus trichocarpa GN=POPTR_0018s09380g PE=3 SV=1 - [B9ILT5_POPTR]	43.0839	13.2	224	1	5	10	591	65.1061	6.75635
M0ZRW3	Malic enzyme OS=Solanum tuberosum GN=PGSC0003DMG400002612 PE=3 SV=1 - [M0ZRW3_SOLTU]	13.6301	8.59	74	1	2	3	396	44.1657	7.09326
D7SM51	Malic enzyme OS=Vitis vinifera GN=VIT_15s0021g00500 PE=3 SV=1 - [D7SM51_VITVI]	94.7238	14.56	39	1	6	19	625	69.2972	5.66846
C0P758	Malic enzyme OS=Zea mays GN=pco115183b PE=2 SV=1 - [C0P758_MAIZE]	92.2495	17.29	37	2	6	19	619	69.0904	6.50732
A0A078GJ81	MATE efflux family protein OS=Brassica napus GN=BnaC01g29980D PE=3 SV=1 - [A0A078GJ81_BRANA]	12.8557	4.19	105	1	2	4	501	54.9967	6.53662
A0A078HAC2	MATE efflux family protein OS=Brassica napus GN=BnaC08g41960D PE=3 SV=1 - [A0A078HAC2_BRANA]	12.6265	4.58	86	1	2	4	459	50.103	5.92236
E5GCR9	Methylmalonate-semialdehyde dehydrogenase OS=Cucumis melo subsp. melo PE=3 SV=1 - [E5GCR9_CUCME]	31.0934	12.31	31	3	5	8	520	55.6906	6.0874
U5GS58	Mitochondrial carnitine/acylcarnitine carrier-like family protein OS=Populus trichocarpa GN=POPTR_0001s02500g PE=3 SV=1 - [U5GS58_POPTR]	36.8704	12.5	5	1	2	9	296	30.3239	9.5249
A9YYH4	Mitochondrial chaperonin 60 (Fragment) OS=Capsicum annuum PE=2 SV=1 - [A9YYH4_CAPAN]	16.2327	21.21	1	2	2	4	66	7.18672	5.45264
Q59I53	Mitochondrial F1-ATPase gamma subunit OS=Ipomoea nil PE=2 SV=1 - [Q59I53_IPONI]	20.5709	8.64	29	2	4	7	324	35.3703	8.90967
B8XF09	Mitochondrial galactono-1,4-lactone dehydrogenase OS=Oncidium hybrid cultivar PE=2 SV=1 - [B8XF09_ONCHC]	20.9906	5.7	14	1	3	6	544	62.3751	7.92822
A0A061E1X1	Mitochondrial HSO70 2 isoform 2 OS=Theobroma cacao GN=TCM_007119 PE=3 SV=1 - [A0A061E1X1_THECC]	229.495	29.1	26	1	14	51	677	72.3754	5.88428
Q8VWY1	Mitochondrial phosphate transporter OS=Lotus japonicus GN=LjMPT PE=2 SV=1 - [Q8VWY1_LOTJA]	361.898	27.53	61	2	7	79	356	38.0126	9.24658
B9SJC9	Mitochondrial processing peptidase beta subunit, putative OS=Ricinus communis GN=RCOM_0525560 PE=3 SV=1 - [B9SJC9_RICCO]	24.5995	4.42	17	1	2	6	475	52.7677	6.39209
A0A061DNC3	NAD(P)-binding Rossmann-fold superfamily protein isoform 3 OS=Theobroma cacao GN=TCM_003894 PE=4 SV=1 - [A0A061DNC3_THECC]	60.2991	12.76	15	1	4	18	392	43.4416	9.01221
A0A072UGA8	NAD(P)H dehydrogenase B2 OS=Medicago truncatula GN=MTR_5g071250 PE=4 SV=1 - [A0A072UGA8_MEDTR]	52.1011	9.79	68	1	3	11	419	46.3509	8.07471
W9RU22	NADH dehydrogenase [ubiquinone] iron-sulfur protein 1 OS=Morus notabilis GN=L484_004948 PE=4 SV=1 - [W9RU22_9ROSA]	42.6264	8.95	10	1	4	10	749	81.6266	7.03467
Q35322	NADH dehydrogenase [ubiquinone] iron-sulfur protein 3 OS=Oryza sativa subsp. japonica GN=NAD9 PE=2 SV=2 - [NDUS3_ORYSJ]	186.001	71.05	206	12	12	47	190	22.9765	7.50342
E9P296	NADH dehydrogenase subunit 2 OS=Ricinus communis GN=nad2 PE=3 SV=1 - [E9P296_RICCO]	6.75933	4.3	115	2	2	2	488	53.5981	8.86572
V9VFV2	NADH dehydrogenase subunit 7 (Fragment) OS=Amborella trichopoda GN=nad7 PE=2 SV=1 - [V9VFV2_AMBTC]	207.192	65.28	135	17	17	51	386	43.9601	6.97607
G7L2L3	NADH-cytochrome b5 reductase OS=Medicago truncatula GN=MTR_7g087090 PE=2 SV=1 - [G7L2L3_MEDTR]	32.3328	19.06	55	1	3	6	278	30.8399	8.22119
I1NKQ1	NADH-cytochrome b5 reductase OS=Oryza glaberrima PE=3 SV=1 - [I1NKQ1_ORYGL]	36.8736	14.79	17	3	4	12	311	34.0268	9.15869
B9GS73	NADH-ubiquinone oxidoreductase 24 kDa subunit family protein OS=Populus trichocarpa GN=POPTR_0002s04610g PE=4 SV=1 - [B9GS73_POPTR]	66.6519	31.1	67	7	7	17	254	28.2592	7.91357
B4XAP3	NADH-ubiquinone oxidoreductase chain 1 (Fragment) OS=Phyllostachys edulis GN=nad1 PE=2 SV=1 - [B4XAP3_9POAL]	46.636	15.69	99	4	4	12	325	36.0474	8.20654
B5TM93	NADH-ubiquinone oxidoreductase chain 4 OS=Arabidopsis thaliana PE=2 SV=1 - [B5TM93_ARATH]	17.4903	7.88	38	3	3	5	495	55.9028	8.54346
D5I3G8	NADH-ubiquinone oxidoreductase chain 5 OS=Cucurbita pepo GN=nad5 PE=3 SV=1 - [D5I3G8_CUCPE]	47.9793	10.99	334	5	6	13	664	73.94	7.59131
Q9XGZ0	NADP-dependent malic enzyme 3 OS=Arabidopsis thaliana GN=NADP-ME3 PE=1 SV=1 - [MAOP3_ARATH]	29.4658	12.07	211	1	5	7	588	64.5694	6.99072
A0A059CRI8	NADPH--cytochrome P450 reductase OS=Eucalyptus grandis GN=EUGRSUZ_C02330 PE=3 SV=1 - [A0A059CRI8_EUCGR]	10.9652	3.94	16	1	2	3	711	78.6763	5.31299
O48937	NADPH--cytochrome P450 reductase OS=Petroselinum crispum GN=CPR2 PE=2 SV=1 - [O48937_PETCR]	8.72011	3.82	58	1	2	2	681	75.6271	5.38916
A0A097PL31	Nitrilase/cyanide hydratase and apolipoprotein N-acyltransferase family protein (Fragment) OS=Acorus calamus PE=2 SV=1 - [A0A097PL31_ACOCL]	11.3761	7.69	72	1	2	3	299	32.6896	5.94775
A0A097PL86	Nitrilase/cyanide hydratase and apolipoprotein N-acyltransferase family protein (Fragment) OS=Yucca filamentosa PE=2 SV=1 - [A0A097PL86_YUCFI]	17.6672	14.24	69	2	3	4	302	33.028	6.53662
A0A068UX16	Nucleoside diphosphate kinase OS=Coffea canephora GN=GSCOC_T00035564001 PE=3 SV=1 - [A0A068UX16_COFCA]	21.2038	23.53	85	1	3	5	238	25.8045	9.34912
C6T3F0	Nucleoside diphosphate kinase OS=Glycine max PE=1 SV=1 - [C6T3F0_SOYBN]	10.1844	21.6	86	1	3	3	162	18.0994	6.34131
Q94CN1	Os01g0348600 protein OS=Oryza sativa subsp. japonica GN=P0440D10.31 PE=2 SV=1 - [Q94CN1_ORYSJ]	34.1979	9.49	74	2	6	9	727	79.3407	8.68994
Q0DRK4	Os03g0376100 protein (Fragment) OS=Oryza sativa subsp. japonica GN=Os03g0376100 PE=3 SV=1 - [Q0DRK4_ORYSJ]	5.48269	5	33	2	2	2	360	39.9841	6.7124
C7J3U1	Os06g0590301 protein OS=Oryza sativa subsp. japonica GN=Os06g0590301 PE=4 SV=1 - [C7J3U1_ORYSJ]	9.41493	23.23	9	2	2	2	155	17.2298	8.90967
Q0J5L9	Os08g0424200 protein (Fragment) OS=Oryza sativa subsp. japonica GN=Os08g0424200 PE=4 SV=1 - [Q0J5L9_ORYSJ]	27.7429	18.06	57	2	5	8	310	33.6161	7.66455
W1P8U7	Peptidyl-prolyl cis-trans isomerase OS=Amborella trichopoda GN=AMTR_s00016p00225920 PE=3 SV=1 - [W1P8U7_AMBTC]	13.0182	9.52	29	2	2	3	252	27.441	9.17334
A0A059D3H3	Peptidyl-prolyl cis-trans isomerase OS=Eucalyptus grandis GN=EUGRSUZ_B02135 PE=3 SV=1 - [A0A059D3H3_EUCGR]	16.9068	13.22	34	1	2	6	174	18.8482	7.37158
G8FRB6	Peptidyl-prolyl cis-trans isomerase OS=Gossypium hirsutum PE=2 SV=1 - [G8FRB6_GOSHI]	10.1514	12.07	22	1	2	3	174	18.7492	7.31299
A0A072URD8	Peroxisomal acyl-coenzyme A oxidase-like protein OS=Medicago truncatula GN=MTR_4g100640 PE=4 SV=1 - [A0A072URD8_MEDTR]	89.9106	8.99	55	1	4	24	534	59.4943	8.20654
F8UU32	Peroxisomal ascorbate peroxidase OS=Aeluropus littoralis PE=2 SV=1 - [F8UU32_9POAL]	14.5706	14.53	35	4	4	4	289	31.4614	7.23975
A0A0A1E3I6	Phosphate transporter OS=Manihot esculenta GN=PT3;2 PE=2 SV=1 - [A0A0A1E3I6_MANES]	571.114	27.64	51	1	9	114	369	39.9105	9.23193
M1C004	Phosphoglycerate kinase OS=Solanum tuberosum GN=PGSC0003DMG400022118 PE=3 SV=1 - [M1C004_SOLTU]	12.4464	9.34	300	3	3	3	482	50.4229	7.86963
K4BDP2	Phosphorus transporter OS=Solanum lycopersicum GN=Solyc02g094470.2 PE=2 SV=1 - [K4BDP2_SOLLC]	549.008	20.39	54	2	7	141	358	38.4158	9.11475
V7CH50	Phosphoserine aminotransferase OS=Phaseolus vulgaris GN=PHAVU_003G269100g PE=3 SV=1 - [V7CH50_PHAVU]	14.3479	6.29	7	1	2	4	429	47.2377	7.50342
F6I7S4	Phosphoserine aminotransferase OS=Vitis vinifera GN=VIT_00s2607g00010 PE=3 SV=1 - [F6I7S4_VITVI]	10.2813	6.69	30	1	2	3	344	38.3904	7.06396
B9S6H4	Phytoene dehydrogenase, putative OS=Ricinus communis GN=RCOM_0536700 PE=4 SV=1	16.7193	2	1	1	1	4	600	65.6481	6.49365
Q84XU1	Phytoene desaturase OS=Crocus sativus GN=pds PE=2 SV=1 - [Q84XU1_CROSA]	105.452	25.49	229	10	10	26	565	62.9932	6.7417
P37273	Phytoene synthase 2, chloroplastic (Fragment) OS=Solanum lycopersicum GN=PSY2 PE=2 SV=1 - [PSY2_SOLLC]	9.94415	3.55	16	1	1	3	310	35.2019	5.92236
C5I849	Phytoene synthase protein OS=Fragaria ananassa GN=psy PE=2 SV=1 - [C5I849_FRAAN]	17.0377	5.03	1	1	1	3	398	45.0911	8.55811
A0A061EYH2	Plant uncoupling mitochondrial protein 1 OS=Theobroma cacao GN=TCM_021777 PE=3 SV=1 - [A0A061EYH2_THECC]	14.8306	9.51	47	1	2	3	305	32.5243	9.53955
Q7Y066	Plasma membrane H+-ATPase OS=Sesbania rostrata GN=srha5 PE=2 SV=1 - [Q7Y066_SESRO]	29.2504	5.65	194	1	4	7	956	105.349	6.32861
I6PZP8	Plasma membrane intrinsic protein 1 OS=Hedychium coronarium GN=PIP1 PE=2 SV=1 - [I6PZP8_HEDCO]	7.14478	8.04	186	2	2	2	286	30.4189	8.39697
K7UIX3	Plastid-lipid-associated protein 2 OS=Zea mays GN=Zm.118235 PE=4 SV=1 - [K7UIX3_MAIZE]	15.0722	9.55	19	1	2	4	314	33.5897	5.92236
A8MS68-2	PLPD1_ARATH Isoform 2 of Dihydrolipoyl dehydrogenase 1, chloroplastic OS=Arabidopsis thaliana GN=LPD1	28.6721	7.16	84	3	3	8	531	56.2232	7.63525
F2DMC3	Predicted protein (Fragment) OS=Hordeum vulgare var. distichum PE=2 SV=1 - [F2DMC3_HORVD]	16.9394	6.7	295	1	4	6	627	69.4575	8.92432
F2CUI8	Predicted protein OS=Hordeum vulgare var. distichum PE=2 SV=1 - [F2CUI8_HORVD]	11.2298	10.13	4	2	2	4	316	31.7025	9.48096
F2CUU1	Predicted protein OS=Hordeum vulgare var. distichum PE=2 SV=1 - [F2CUU1_HORVD]	22.1666	18.52	30	2	6	6	459	50.3178	6.75635
F2D5Q3	Predicted protein OS=Hordeum vulgare var. distichum PE=2 SV=1 - [F2D5Q3_HORVD]	20.5931	16.4	15	3	4	5	372	39.9615	6.55127
F2DGF3	Predicted protein OS=Hordeum vulgare var. distichum PE=2 SV=1 - [F2DGF3_HORVD]	125.64	13.65	22	2	11	29	1018	114.916	6.81494
A0A023EB19	Presequence protease 1 (Fragment) OS=Silene latifolia PE=2 SV=1 - [A0A023EB19_SILLA]	11.0471	4.37	3	2	4	4	1030	114.736	5.2876
A0A061E1N1	Presequence protease 2 isoform 2 OS=Theobroma cacao GN=TCM_007031 PE=3 SV=1	31.9212	7.26	16	2	6	9	1074	120.851	5.64307
A0A0B2REY7	Presequence protease 2, chloroplastic/mitochondrial OS=Glycine soja GN=glysoja_033150 PE=3 SV=1	13.3385	4.56	4	1	4	4	1075	120.789	5.57959
A0A072UDY2	Presequence protease OS=Medicago truncatula GN=MTR_5g004680 PE=3 SV=1	21.8659	5.98	19	1	5	6	986	110.597	5.10986
A0A061EE67	Prohibitin 3 isoform 1 OS=Theobroma cacao GN=TCM_017081 PE=4 SV=1 - [A0A061EE67_THECC]	24.5019	12.86	57	1	3	7	280	30.6251	9.36377
A0A061GY45	Protein disulfide-isomerase OS=Theobroma cacao GN=TCM_042047 PE=3 SV=1 - [A0A061GY45_THECC]	21.4786	4.32	33	2	2	5	555	62.3251	4.75439
Q84XU4	Protein disulphide isomerase (Fragment) OS=Elaeis guineensis var. tenera PE=2 SV=1 - [Q84XU4_ELAGV]	5.24975	4.03	9	2	2	2	447	49.1785	5.24951
G8FGF1	Putative 3-hydroxyacyl-ACP dehydrogenase (Fragment) OS=Elaeis guineensis var. tenera GN=DHACP PE=4 SV=1 - [G8FGF1_ELAGV]	28.8878	36.36	96	4	4	9	121	13.366	8.76318
J9XGW7	Putative 4-hydroxy-3-methylbut-2-enyl diphosphate reductase (Fragment) OS=Olea europaea GN=HMBPPR PE=2 SV=1 - [J9XGW7_OLEEU]	5.55913	6.74	71	1	2	2	371	41.825	5.08447
M7Y7L9	Putative aconitate hydratase, cytoplasmic OS=Triticum urartu GN=TRIUR3_28935 PE=4 SV=1 - [M7Y7L9_TRIUA]	160.101	13.52	41	0	11	40	858	93.8554	6.01123
Q67W57	Putative ATP synthase delta chain OS=Oryza sativa subsp. japonica GN=OJ1226_A12.17 PE=2 SV=1 - [Q67W57_ORYSJ]	11.7843	9.33	8	2	2	3	225	25.0496	9.37842
H6TNN4	Putative ATP-ADP-transporter protein (Fragment) OS=Elaeis guineensis var. tenera PE=2 SV=1 - [H6TNN4_ELAGV]	21.442	13.22	108	2	2	6	174	18.6348	7.88428
A9CSJ8	Putative plastid lipid-associated protein (Fragment) OS=Vitis hybrid cultivar GN=tamPAP-FB PE=2 SV=1 - [A9CSJ8_9ROSI]	42.6852	12.18	28	0	2	10	238	25.8747	4.90674
D7LXF8	Putative uncharacterized protein OS=Arabidopsis lyrata subsp. lyrata GN=ARALYDRAFT_487191 PE=3 SV=1 - [D7LXF8_ARALL]	19.7506	5.76	50	3	3	5	729	80.893	8.63135
D7LFR3	Putative uncharacterized protein OS=Arabidopsis lyrata subsp. lyrata GN=ARALYDRAFT_902390 PE=3 SV=1 - [D7LFR3_ARALL]	159.851	21.34	30	2	11	43	581	61.5803	6.31592
C6T7D9	Putative uncharacterized protein OS=Glycine max PE=2 SV=1 - [C6T7D9_SOYBN]	19.1839	8.49	26	3	3	5	436	47.4566	6.354
C6TGS9	Putative uncharacterized protein OS=Glycine max PE=2 SV=1 - [C6TGS9_SOYBN]	12.4275	4.74	101	1	2	4	380	42.8704	4.91943
C6THP5	Putative uncharacterized protein OS=Glycine max PE=2 SV=1 - [C6THP5_SOYBN]	8.43179	7.19	18	2	2	3	139	15.8802	6.31592
B8AFN7	Putative uncharacterized protein OS=Oryza sativa subsp. indica GN=OsI_06722 PE=3 SV=1 - [B8AFN7_ORYSI]	60.1739	7.99	38	2	4	12	726	78.5094	9.0415
B8AHM8	Putative uncharacterized protein OS=Oryza sativa subsp. indica GN=OsI_08713 PE=3 SV=1 - [B8AHM8_ORYSI]	344.47	21.47	105	1	8	95	382	41.4931	9.77393
B9FU02	Putative uncharacterized protein OS=Oryza sativa subsp. japonica GN=OsJ_21855 PE=4 SV=1 - [B9FU02_ORYSJ]	14.9898	9.85	46	3	3	5	325	35.0679	5.47803
A9PEK1	Putative uncharacterized protein OS=Populus trichocarpa PE=2 SV=1 - [A9PEK1_POPTR]	36.8266	4.86	21	1	2	7	597	62.7754	7.23975
B9SK70	Putative uncharacterized protein OS=Ricinus communis GN=RCOM_1027650 PE=4 SV=1 - [B9SK70_RICCO]	70.4051	27.67	48	1	5	19	206	22.8519	9.17334
F6HCT7	Putative uncharacterized protein OS=Vitis vinifera GN=VIT_00s0415g00030 PE=3 SV=1 - [F6HCT7_VITVI]	240.931	24.78	19	1	13	53	682	73.2261	5.92236
F6HRX1	Putative uncharacterized protein OS=Vitis vinifera GN=VIT_00s0531g00050 PE=3 SV=1 - [F6HRX1_VITVI]	24.735	6.82	38	1	2	6	440	45.9299	8.26514
D7SPF1	Putative uncharacterized protein OS=Vitis vinifera GN=VIT_04s0023g01650 PE=4 SV=1 - [D7SPF1_VITVI]	271.027	18.36	18	1	9	63	670	73.6125	6.53662
F6GU55	Putative uncharacterized protein OS=Vitis vinifera GN=VIT_06s0004g01910 PE=3 SV=1 - [F6GU55_VITVI]	301.6	19.34	105	1	8	91	393	42.811	9.77393
D7SKV8	Putative uncharacterized protein OS=Vitis vinifera GN=VIT_06s0004g03140 PE=3 SV=1 - [D7SKV8_VITVI]	55.2881	20.54	54	1	5	13	404	44.4474	7.29834
D7SJF5	Putative uncharacterized protein OS=Vitis vinifera GN=VIT_06s0004g08460 PE=4 SV=1 - [D7SJF5_VITVI]	58.6946	18.7	29	1	4	17	262	29.2463	9.59814
D7U090	Putative uncharacterized protein OS=Vitis vinifera GN=VIT_09s0002g03200 PE=3 SV=1 - [D7U090_VITVI]	111.343	9.88	65	1	5	27	506	54.735	6.40479
D7U0E8	Putative uncharacterized protein OS=Vitis vinifera GN=VIT_09s0002g03930 PE=3 SV=1 - [D7U0E8_VITVI]	49.6108	19.87	18	3	9	12	609	64.97	5.75732
F6HN88	Putative uncharacterized protein OS=Vitis vinifera GN=VIT_13s0019g00510 PE=4 SV=1 - [F6HN88_VITVI]	180.498	16.45	3	1	11	42	936	106.477	6.96143
F6HC08	Putative uncharacterized protein OS=Vitis vinifera GN=VIT_13s0067g00210 PE=4 SV=1 - [F6HC08_VITVI]	23.4795	13.09	38	1	4	6	382	42.4924	9.62744
A5C3G7	Putative uncharacterized protein OS=Vitis vinifera GN=VIT_18s0001g12730 PE=4 SV=1 - [A5C3G7_VITVI]	35.0175	15.44	75	2	4	10	272	29.5522	6.30322
D7T7Y3	Putative uncharacterized protein OS=Vitis vinifera GN=VIT_19s0090g00460 PE=4 SV=1 - [D7T7Y3_VITVI]	214.431	17.15	25	1	13	52	1009	109.987	7.10791
A5ATS8	Putative uncharacterized protein OS=Vitis vinifera GN=VITISV_026634 PE=4 SV=1 - [A5ATS8_VITVI]	19.2578	25.78	58	1	3	6	128	13.7372	7.1665
A5B2U7	Putative uncharacterized protein OS=Vitis vinifera GN=VITISV_032016 PE=3 SV=1 - [A5B2U7_VITVI]	35.1433	10.33	57	1	7	9	1036	112.736	7.34229
A5BB84	Putative uncharacterized protein OS=Vitis vinifera GN=VITISV_035221 PE=3 SV=1 - [A5BB84_VITVI]	20.8775	8.38	217	1	5	5	764	80.0837	5.47803
A5BCC8	Putative uncharacterized protein OS=Vitis vinifera GN=VITISV_041895 PE=3 SV=1 - [A5BCC8_VITVI]	17.0091	7.61	36	1	3	4	539	61.4107	4.90674
C5WVE6	Putative uncharacterized protein Sb01g017140 OS=Sorghum bicolor GN=Sb01g017140 PE=4 SV=1 - [C5WVE6_SORBI]	23.3654	5.97	14	1	3	7	586	64.5179	7.73779
C5X1R7	Putative uncharacterized protein Sb01g036760 OS=Sorghum bicolor GN=Sb01g036760 PE=4 SV=1 - [C5X1R7_SORBI]	32.0538	13.51	31	3	3	9	333	36.8394	7.09326
C5WME2	Putative uncharacterized protein Sb01g037220 OS=Sorghum bicolor GN=Sb01g037220 PE=4 SV=1 - [C5WME2_SORBI]	25.9523	14.45	16	3	3	7	173	19.3169	4.77979
C5WVX7	Putative uncharacterized protein Sb01g045680 OS=Sorghum bicolor GN=Sb01g045680 PE=3 SV=1 - [C5WVX7_SORBI]	8.48044	7.26	19	1	2	2	468	50.6247	8.06006
C5X4H2	Putative uncharacterized protein Sb02g028570 OS=Sorghum bicolor GN=Sb02g028570 PE=3 SV=1 - [C5X4H2_SORBI]	227.122	20.06	27	1	11	45	678	72.3556	5.78271
C5XDW4	Putative uncharacterized protein Sb02g038750 OS=Sorghum bicolor GN=Sb02g038750 PE=4 SV=1 - [C5XDW4_SORBI]	10.2852	14.41	12	2	2	3	222	22.6211	5.60498
C5YT60	Putative uncharacterized protein Sb08g005050 OS=Sorghum bicolor GN=Sb08g005050 PE=3 SV=1 - [C5YT60_SORBI]	28.488	6.11	30	2	2	6	458	47.6559	7.43018
C5YP67	Putative uncharacterized protein Sb08g016560 OS=Sorghum bicolor GN=Sb08g016560 PE=3 SV=1 - [C5YP67_SORBI]	39.1812	9.58	47	1	5	9	814	91.3303	5.21143
W1NVP1	Pyruvate dehydrogenase E1 component subunit alpha OS=Amborella trichopoda GN=AMTR_s00090p00158410 PE=4 SV=1 - [W1NVP1_AMBTC]	61.8288	15.06	117	1	6	18	405	44.1902	7.88428
A0A022Q1M3	Pyruvate dehydrogenase E1 component subunit alpha OS=Erythranthe guttata GN=MIMGU_mgv1a007945mg PE=4 SV=1 - [A0A022Q1M3_ERYGU]	61.5741	12.56	71	2	6	18	390	43.0467	7.78174
A9PF50	Pyruvate dehydrogenase E1 component subunit alpha OS=Populus trichocarpa GN=POPTR_0002s18020g PE=2 SV=1 - [A9PF50_POPTR]	19.7601	6.33	53	2	2	4	442	48.6625	7.91357
B4FML9	Pyruvate dehydrogenase E1 component subunit alpha OS=Zea mays GN=AY112355 PE=2 SV=1 - [B4FML9_MAIZE]	25.6427	8.93	24	1	3	7	392	43.1198	7.47412
P52903	Pyruvate dehydrogenase E1 component subunit alpha, mitochondrial OS=Solanum tuberosum PE=1 SV=1 - [ODPA_SOLTU]	82.5986	13.04	71	1	5	23	391	43.2006	7.73779
M7Z3W0	Pyruvate dehydrogenase E1 component subunit beta OS=Triticum urartu GN=TRIUR3_08653 PE=4 SV=1	25.9503	9.85	41	2	2	7	264	29.0426	6.72705
W1NV14	Pyruvate kinase OS=Amborella trichopoda GN=AMTR_s00002p00269190 PE=3 SV=1 - [W1NV14_AMBTC]	36.6523	11.52	113	2	6	10	564	62.569	6.41748
J3L2K1	Pyruvate kinase OS=Oryza brachyantha GN=OB01G34570 PE=3 SV=1 - [J3L2K1_ORYBR]	48.9512	13.47	119	2	5	12	453	49.8962	5.88428
J3N534	Pyruvate kinase OS=Oryza brachyantha GN=OB10G26320 PE=3 SV=1 - [J3N534_ORYBR]	6.96449	3.08	14	1	2	2	681	75.682	7.31299
V7BHE5	Pyruvate kinase OS=Phaseolus vulgaris GN=PHAVU_007G110900g PE=3 SV=1 - [V7BHE5_PHAVU]	24.8531	7.45	54	1	4	7	564	62.3309	5.80811
B9GM35	Pyruvate kinase OS=Populus trichocarpa GN=POPTR_0001s02820g PE=3 SV=2 - [B9GM35_POPTR]	17.2327	9.01	68	1	4	5	555	61.8375	7.06396
B7ZXH0	Pyruvate kinase OS=Zea mays GN=Zm.95664 PE=2 SV=1 - [B7ZXH0_MAIZE]	33.1846	12.56	61	1	5	9	454	50.3146	5.84619
B6THN2	RuBisCO large subunit-binding protein subunit beta OS=Zea mays PE=2 SV=1 - [B6THN2_MAIZE]	64.1476	20	45	1	9	15	605	64.4028	5.98584
P08927	RuBisCO large subunit-binding protein subunit beta, chloroplastic OS=Pisum sativum PE=1 SV=2 - [RUBB_PEA]	77.0517	23.87	32	1	9	14	595	62.9453	6.03662
A0A078C7K7	Serine hydroxymethyltransferase OS=Brassica napus GN=BnaC06g32430D PE=3 SV=1 - [A0A078C7K7_BRANA]	89.5611	33.4	109	2	12	23	530	58.7351	8.48486
J3NCX3	Serine hydroxymethyltransferase OS=Oryza brachyantha GN=OB12G18310 PE=3 SV=1 - [J3NCX3_ORYBR]	12.5429	9.43	78	2	2	3	424	46.3671	7.06396
A9PIN8	Serine hydroxymethyltransferase OS=Populus trichocarpa x Populus deltoides PE=2 SV=1 - [A9PIN8_9ROSI]	91.8857	30.38	99	1	12	24	520	57.5256	8.80713
M5XYL0	Serine hydroxymethyltransferase OS=Prunus persica GN=PRUPE_ppa004304mg PE=3 SV=1 - [M5XYL0_PRUPE]	87.8754	26.11	83	1	10	22	517	57.0994	8.11865
A0A061FFM6	Serine hydroxymethyltransferase OS=Theobroma cacao GN=TCM_034559 PE=3 SV=1 - [A0A061FFM6_THECC]	87.3549	33.07	82	1	11	23	514	57.0004	8.49951
B3TM13	Short-chain dehydrogenase Tic32 OS=Elaeis guineensis var. tenera PE=2 SV=1 - [B3TM13_ELAGV]	4.63615	8.95	88	2	2	2	313	34.1606	8.51416
A0A059AUA6	Succinyl-CoA ligase subunit beta OS=Eucalyptus grandis GN=EUGRSUZ_H00143 PE=3 SV=1 - [A0A059AUA6_EUCGR]	209.083	29.31	30	1	10	51	423	45.1718	6.02393
W9R0G6	Succinyl-CoA ligase subunit beta OS=Morus notabilis GN=L484_005931 PE=3 SV=1 - [W9R0G6_9ROSA]	197.802	17.54	2	2	9	49	422	45.2358	6.45557
V7BGA6	Succinyl-CoA ligase subunit beta OS=Phaseolus vulgaris GN=PHAVU_007G190800g PE=3 SV=1 - [V7BGA6_PHAVU]	122.179	20.14	13	1	9	35	422	45.3209	6.66846
K4FZR6	Succinyl-CoA synthetase OS=Capsicum annuum GN=SCS PE=2 SV=1 - [K4FZR6_CAPAN]	105.053	26.07	45	6	8	25	326	34.1828	8.76318
A0A061EDU6	Sulfite oxidase OS=Theobroma cacao GN=TCM_017184 PE=4 SV=1 - [A0A061EDU6_THECC]	12.9487	6.62	34	1	2	3	393	43.4901	7.94287
B9RIC6	Sulfite reductase [ferredoxin], putative OS=Ricinus communis GN=RCOM_1577810 PE=4 SV=1 - [B9RIC6_RICCO]	4.80408	2.9	49	1	2	2	689	77.727	9.11475
M0Y7M3	Sulfurtransferase OS=Hordeum vulgare var. distichum PE=4 SV=1 - [M0Y7M3_HORVD]	29.7164	20.51	69	3	4	7	273	29.63	6.34131
M0U3M5	Sulfurtransferase OS=Musa acuminata subsp. malaccensis PE=4 SV=1 - [M0U3M5_MUSAM]	28.2786	6.63	2	1	2	7	377	41.1148	7.57666
R0GS78	Superoxide dismutase [Cu-Zn] OS=Capsella rubella GN=CARUB_v10010551mg PE=3 SV=1 - [R0GS78_9BRAS]	7.84798	18.42	265	2	2	2	152	15.1875	6.1001
K0A0L0	Superoxide dismutase OS=Elaeis guineensis var. tenera GN=MnSOD PE=2 SV=1 - [K0A0L0_ELAGV]	97.91	13.52	53	2	2	16	244	26.7328	7.66455
V5N8S9	Threonine synthase OS=Phaseolus vulgaris PE=2 SV=1 - [V5N8S9_PHAVU]	14.1919	4.3	84	1	2	4	512	56.5657	7.92822
A0A097ZMY4	Thylakoid ascorbate peroxidases (Fragment) OS=Allium fistulosum GN=thylakoid APX PE=4 SV=1 - [A0A097ZMY4_ALLFI]	14.4958	32.5	11	2	2	3	120	12.9835	5.49072
Q677A4	Transaldolase (Fragment) OS=Hyacinthus orientalis PE=2 SV=1 - [Q677A4_HYAOR]	30.4346	11.74	16	1	3	9	264	28.7341	7.28369
W9RGS5	Transketolase OS=Morus notabilis GN=L484_025582 PE=4 SV=1	15.3479	8.74	17	1	3	4	435	47.9618	6.17627
A0A061E265	Translation elongation factor EFG/EF2 protein isoform 4 OS=Theobroma cacao GN=TCM_005628 PE=4 SV=1 - [A0A061E265_THECC]	8.25354	3.89	64	3	3	3	617	68.8503	6.44287
Q84UE4	Translation initition factor eIF4A (Fragment) OS=Apium graveolens Dulce Group PE=2 SV=1 - [Q84UE4_APIGR]	10.5505	10	168	2	2	3	180	20.7675	6.78564
A0A072UEL7	Transporter family ABC domain protein OS=Medicago truncatula GN=MTR_5g075955 PE=3 SV=1 - [A0A072UEL7_MEDTR]	18.4663	5.31	57	2	2	5	716	78.4388	9.23193
A8MRE8	Triosephosphate isomerase OS=Arabidopsis thaliana GN=TIM PE=1 SV=1 - [A8MRE8_ARATH]	6.50235	6.86	22	1	2	2	306	32.2867	7.48877
K3ZVK5	Triosephosphate isomerase OS=Setaria italica GN=Si030636m.g PE=3 SV=1 - [K3ZVK5_SETIT]	29.8856	13.49	16	1	4	7	304	32.1506	6.56592
K4D180	Triosephosphate isomerase OS=Solanum lycopersicum GN=Solyc10g054870.1 PE=3 SV=1 - [K4D180_SOLLC]	28.9559	16.99	34	1	4	7	312	33.2628	6.68311
B9IAU7	Truncated acetyl Co-A acetyltransferase-like family protein OS=Populus trichocarpa GN=POPTR_0014s16670g PE=3 SV=1 - [B9IAU7_POPTR]	16.6986	7.23	54	1	2	4	401	41.0952	6.68311
I2FFT7	Type II NAD(P)H dehydrogenase OS=Symplocarpus renifolius GN=SrNDB1 PE=2 SV=1 - [I2FFT7_9ARAE]	13.3894	6.55	65	3	3	4	580	64.8793	7.97217
B6CGN8	Ubiquinol oxidase (Fragment) OS=Vitis vinifera GN=Aox1a PE=3 SV=1 - [B6CGN8_VITVI]	10.2021	13.29	31	2	2	3	143	16.3613	6.40479
J3LG61	Ubiquinol oxidase OS=Oryza brachyantha GN=OB02G36280 PE=3 SV=1 - [J3LG61_ORYBR]	11.7959	3.35	32	1	2	3	806	88.2386	6.07471
I1PPE1	Ubiquinol oxidase OS=Oryza glaberrima PE=3 SV=1 - [I1PPE1_ORYGL]	12.1994	8.46	30	1	2	3	331	37.085	8.35303
A0A075M6P3	UDP-glucosyltransferase UGT85U1 OS=Crocus sativus GN=UGT85U1 PE=2 SV=1 - [A0A075M6P3_CROSA]	3.74423	3.98	2	1	1	1	477	53.1974	5.19873
W1NJX1	Uncharacterized protein (Fragment) OS=Amborella trichopoda GN=AMTR_s00023p00007120 PE=4 SV=1 - [W1NJX1_AMBTC]	15.2647	14.53	17	2	2	3	296	31.3384	7.21045
R0HKB9	Uncharacterized protein (Fragment) OS=Capsella rubella GN=CARUB_v10013241mg PE=3 SV=1 - [R0HKB9_9BRAS]	441.307	26.58	52	0	16	82	617	65.7747	6.50732
R0HA13	Uncharacterized protein (Fragment) OS=Capsella rubella GN=CARUB_v100175350mg PE=4 SV=1 - [R0HA13_9BRAS]	8.97724	5.99	35	2	2	3	317	35.3221	7.13721
V4TF35	Uncharacterized protein (Fragment) OS=Citrus clementina GN=CICLE_v100318952mg PE=3 SV=1 - [V4TF35_9ROSI]	103.648	19.85	11	1	5	25	262	27.9937	9.49561
A0A067G127	Uncharacterized protein (Fragment) OS=Citrus sinensis GN=CISIN_1g036991mg PE=3 SV=1 - [A0A067G127_CITSI]	13.5393	17.86	83	1	3	4	168	19.0794	8.06006
A0A067H747	Uncharacterized protein (Fragment) OS=Citrus sinensis GN=CISIN_1g043713mg PE=3 SV=1 - [A0A067H747_CITSI]	22.2238	12.63	5	4	4	6	190	21.0943	7.43018
A0A022S4T2	Uncharacterized protein (Fragment) OS=Erythranthe guttata GN=MIMGU_mgv1a026299mg PE=3 SV=1 - [A0A022S4T2_ERYGU]	761.932	28.83	37	0	16	153	548	58.5228	5.63037
A0A058ZS93	Uncharacterized protein (Fragment) OS=Eucalyptus grandis GN=EUGRSUZ_L02349 PE=4 SV=1 - [A0A058ZS93_EUCGR]	6.38444	4.88	10	1	2	2	369	40.2448	9.53955
S8CZV8	Uncharacterized protein (Fragment) OS=Genlisea aurea GN=M569_02159 PE=4 SV=1 - [S8CZV8_9LAMI]	17.255	3.27	23	1	2	5	673	76.0973	5.31299
S8CP63	Uncharacterized protein (Fragment) OS=Genlisea aurea GN=M569_06258 PE=4 SV=1 - [S8CP63_9LAMI]	258.375	22.83	1	1	3	54	127	13.2981	9.53955
S8CRY5	Uncharacterized protein (Fragment) OS=Genlisea aurea GN=M569_07141 PE=3 SV=1 - [S8CRY5_9LAMI]	119.169	9.78	18	1	4	23	583	61.4988	5.35107
S8DX98	Uncharacterized protein (Fragment) OS=Genlisea aurea GN=M569_10189 PE=3 SV=1 - [S8DX98_9LAMI]	63.6853	22.71	63	3	3	13	207	23.9607	5.19873
M0YHU1	Uncharacterized protein (Fragment) OS=Hordeum vulgare var. distichum PE=4 SV=1 - [M0YHU1_HORVD]	7.03251	10.38	18	2	2	2	260	29.8712	6.23975
I1PQD8	Uncharacterized protein (Fragment) OS=Oryza glaberrima PE=4 SV=1 - [I1PQD8_ORYGL]	18.2597	7.79	50	1	3	4	642	70.9826	5.24951
M5W5N6	Uncharacterized protein (Fragment) OS=Prunus persica GN=PRUPE_ppa022482mg PE=4 SV=1 - [M5W5N6_PRUPE]	7.88013	8.22	5	2	2	3	219	24.7999	9.24658
W5F1C1	Uncharacterized protein (Fragment) OS=Triticum aestivum PE=3 SV=1 - [W5F1C1_WHEAT]	11.1539	7.41	43	1	2	3	351	38.8031	9.17334
A0A096UJU8	Uncharacterized protein (Fragment) OS=Triticum aestivum PE=4 SV=1 - [A0A096UJU8_WHEAT]	8.46832	44.16	198	3	3	3	77	8.881	10.9312
W5AF79	Uncharacterized protein (Fragment) OS=Triticum aestivum PE=4 SV=1 - [W5AF79_WHEAT]	13.3166	32.97	63	1	3	4	91	10.4992	9.02686
W5DNQ1	Uncharacterized protein (Fragment) OS=Triticum aestivum PE=4 SV=1 - [W5DNQ1_WHEAT]	24.6976	14.63	94	1	2	6	164	17.9938	9.40771
W5HU91	Uncharacterized protein (Fragment) OS=Triticum aestivum PE=4 SV=1 - [W5HU91_WHEAT]	8.55921	5.42	51	2	2	3	295	31.8838	9.43701
W1NL09	Uncharacterized protein OS=Amborella trichopoda GN=AMTR_s00001p00087250 PE=4 SV=1 - [W1NL09_AMBTC]	15.6142	11.11	41	1	2	3	261	29.9628	5.88428
W1NDZ4	Uncharacterized protein OS=Amborella trichopoda GN=AMTR_s00004p00117110 PE=3 SV=1 - [W1NDZ4_AMBTC]	14.3013	3.53	130	2	2	4	765	84.6555	6.65381
W1NDJ3	Uncharacterized protein OS=Amborella trichopoda GN=AMTR_s00004p00145530 PE=4 SV=1 - [W1NDJ3_AMBTC]	10.0545	5.63	43	2	2	3	480	53.1603	6.85889
W1NI34	Uncharacterized protein OS=Amborella trichopoda GN=AMTR_s00009p00080200 PE=3 SV=1 - [W1NI34_AMBTC]	143.774	16.52	30	2	8	30	581	61.2037	5.2876
W1NG77	Uncharacterized protein OS=Amborella trichopoda GN=AMTR_s00010p00262600 PE=3 SV=1 - [W1NG77_AMBTC]	112.628	21.31	82	0	7	29	413	43.7431	8.5874
W1P8B5	Uncharacterized protein OS=Amborella trichopoda GN=AMTR_s00016p00076190 PE=3 SV=1 - [W1P8B5_AMBTC]	9.63957	7.62	12	2	3	3	433	47.4225	6.44287
W1PET8	Uncharacterized protein OS=Amborella trichopoda GN=AMTR_s00016p00150480 PE=3 SV=1 - [W1PET8_AMBTC]	554.065	19.19	6	2	6	105	370	39.8646	9.18799
W1PEW4	Uncharacterized protein OS=Amborella trichopoda GN=AMTR_s00016p00190930 PE=4 SV=1 - [W1PEW4_AMBTC]	66.1344	15.61	24	1	4	15	378	40.5056	5.96045
W1PFP5	Uncharacterized protein OS=Amborella trichopoda GN=AMTR_s00017p00255800 PE=4 SV=1 - [W1PFP5_AMBTC]	7.76774	5.63	32	1	2	2	462	51.4326	6.29053
W1PV51	Uncharacterized protein OS=Amborella trichopoda GN=AMTR_s00022p00180060 PE=4 SV=1 - [W1PV51_AMBTC]	10.1554	7.83	59	1	2	3	396	41.9779	9.33447
W1PWX0	Uncharacterized protein OS=Amborella trichopoda GN=AMTR_s00025p00047830 PE=4 SV=1 - [W1PWX0_AMBTC]	16.5163	16	11	2	2	6	200	21.6659	8.55811
U5CSE5	Uncharacterized protein OS=Amborella trichopoda GN=AMTR_s00030p00229140 PE=4 SV=1 - [U5CSE5_AMBTC]	22.4914	24.35	75	1	4	5	271	29.8934	8.35303
W1PY37	Uncharacterized protein OS=Amborella trichopoda GN=AMTR_s00040p00206830 PE=3 SV=1 - [W1PY37_AMBTC]	271.623	29.54	24	0	8	71	369	40.1506	7.12256
W1PBP0	Uncharacterized protein OS=Amborella trichopoda GN=AMTR_s00053p00045580 PE=4 SV=1 - [W1PBP0_AMBTC]	13.7406	3.66	17	1	3	4	601	68.3433	8.27979
U5CZ12	Uncharacterized protein OS=Amborella trichopoda GN=AMTR_s00056p00180950 PE=3 SV=1 - [U5CZ12_AMBTC]	121.054	11.8	51	1	4	27	500	53.8647	5.74463
W1P9Q2	Uncharacterized protein OS=Amborella trichopoda GN=AMTR_s00058p00174910 PE=3 SV=1 - [W1P9Q2_AMBTC]	86.0265	18.16	25	2	5	24	380	41.5815	7.84033
U5D9W6	Uncharacterized protein OS=Amborella trichopoda GN=AMTR_s00069p00034750 PE=3 SV=1 - [U5D9W6_AMBTC]	8.86948	7.21	16	2	2	3	430	47.8124	6.46826
W1PB63	Uncharacterized protein OS=Amborella trichopoda GN=AMTR_s00077p00157770 PE=4 SV=1 - [W1PB63_AMBTC]	16.2071	11.11	53	1	4	5	306	33.6817	9.37842
W1P9Z7	Uncharacterized protein OS=Amborella trichopoda GN=AMTR_s00078p00121310 PE=3 SV=1 - [W1P9Z7_AMBTC]	26.0117	8.17	46	1	4	8	551	61.3704	6.91748
W1PA39	Uncharacterized protein OS=Amborella trichopoda GN=AMTR_s00078p00157800 PE=4 SV=1 - [W1PA39_AMBTC]	36.6045	13.64	30	1	6	10	462	50.4847	6.93213
W1NYT6	Uncharacterized protein OS=Amborella trichopoda GN=AMTR_s00086p00035910 PE=4 SV=1 - [W1NYT6_AMBTC]	17.0051	8.33	14	1	3	6	276	29.5874	8.93896
W1P3E7	Uncharacterized protein OS=Amborella trichopoda GN=AMTR_s00147p00091670 PE=3 SV=1 - [W1P3E7_AMBTC]	134.202	24.29	31	1	10	35	560	59.6084	5.64307
W1PV66	Uncharacterized protein OS=Amborella trichopoda GN=AMTR_s00165p00011470 PE=3 SV=1 - [W1PV66_AMBTC]	32.1436	4.91	22	1	2	10	448	49.1059	9.24658
W1PQ54	Uncharacterized protein OS=Amborella trichopoda GN=AMTR_s00168p00055310 PE=4 SV=1 - [W1PQ54_AMBTC]	236.421	20.2	45	0	15	54	1020	115.8	6.82959
A0A087HAX1	Uncharacterized protein OS=Arabis alpina GN=AALP_AA3G223000 PE=3 SV=1 - [A0A087HAX1_ARAAL]	10.2708	5.37	55	2	3	4	577	60.9455	6.81494
A0A087G8L0	Uncharacterized protein OS=Arabis alpina GN=AALP_AA8G217200 PE=3 SV=1 - [A0A087G8L0_ARAAL]	89.3686	11.71	21	0	3	23	299	31.9394	9.40771
A0A087GD00	Uncharacterized protein OS=Arabis alpina GN=AALP_AA8G424400 PE=3 SV=1 - [A0A087GD00_ARAAL]	25.1704	6.08	213	4	5	6	971	109.019	6.63916
A0A087G1T8	Uncharacterized protein OS=Arabis alpina GN=AALP_AAs60678U000100 PE=3 SV=1 - [A0A087G1T8_ARAAL]	47.9106	12.01	17	1	3	11	433	47.4373	8.45557
I1H1N5	Uncharacterized protein OS=Brachypodium distachyon GN=BRADI1G51120 PE=4 SV=1 - [I1H1N5_BRADI]	9.25698	15.34	12	2	2	3	163	17.8848	5.56689
I1H216	Uncharacterized protein OS=Brachypodium distachyon GN=BRADI1G52180 PE=4 SV=1 - [I1H216_BRADI]	11.7229	6.62	33	2	2	4	302	33.5716	8.93896
I1IDW6	Uncharacterized protein OS=Brachypodium distachyon GN=BRADI3G55340 PE=4 SV=1 - [I1IDW6_BRADI]	194.257	16.99	21	2	5	44	412	44.6891	9.39307
I1INB6	Uncharacterized protein OS=Brachypodium distachyon GN=BRADI4G24880 PE=3 SV=1 - [I1INB6_BRADI]	8.43933	8.12	74	3	3	3	517	56.2196	7.25439
I1ITU2	Uncharacterized protein OS=Brachypodium distachyon GN=BRADI4G40870 PE=4 SV=1 - [I1ITU2_BRADI]	21.8228	8.51	45	1	2	4	470	52.578	6.01123
I1IUJ1	Uncharacterized protein OS=Brachypodium distachyon GN=BRADI4G43070 PE=4 SV=1 - [I1IUJ1_BRADI]	24.4326	9.42	33	2	4	7	584	65.8651	7.31299
M4EP66	Uncharacterized protein OS=Brassica rapa subsp. pekinensis GN=Bra030586 PE=3 SV=1 - [M4EP66_BRARP]	54.7769	9.31	72	0	3	15	451	47.2844	8.52881
R0FM76	Uncharacterized protein OS=Capsella rubella GN=CARUB_v10003889mg PE=3 SV=1 - [R0FM76_9BRAS]	22.1327	6.15	314	3	3	6	650	70.9921	5.18604
R0GJT8	Uncharacterized protein OS=Capsella rubella GN=CARUB_v10005417mg PE=3 SV=1 - [R0GJT8_9BRAS]	32.434	15.33	68	3	3	8	287	31.6392	6.88818
R0HB98	Uncharacterized protein OS=Capsella rubella GN=CARUB_v10022773mg PE=3 SV=1 - [R0HB98_9BRAS]	26.2888	6.92	39	1	3	6	679	74.8336	6.30322
V4S579	Uncharacterized protein OS=Citrus clementina GN=CICLE_v10004713mg PE=3 SV=1 - [V4S579_9ROSI]	58.666	8.13	28	1	4	13	492	52.5062	7.85498
V4T3X0	Uncharacterized protein OS=Citrus clementina GN=CICLE_v10018656mg PE=4 SV=1 - [V4T3X0_9ROSI]	257.352	20.51	48	0	15	62	1024	115.979	6.97607
V4TUD6	Uncharacterized protein OS=Citrus clementina GN=CICLE_v10019196mg PE=4 SV=1 - [V4TUD6_9ROSI]	68.9037	4.16	36	1	2	18	529	58.9548	8.11865
V4T2Y5	Uncharacterized protein OS=Citrus clementina GN=CICLE_v10019567mg PE=4 SV=1 - [V4T2Y5_9ROSI]	6.31857	6.16	31	1	2	2	438	47.3726	6.63916
V4TXZ0	Uncharacterized protein OS=Citrus clementina GN=CICLE_v10023388mg PE=4 SV=1 - [V4TXZ0_9ROSI]	147.791	37.1	63	1	7	32	310	34.0492	7.00537
A0A067GK35	Uncharacterized protein OS=Citrus sinensis GN=CISIN_1g001531mg PE=3 SV=1 - [A0A067GK35_CITSI]	28.747	10.36	25	1	6	8	946	102.515	6.45557
A0A067EZF7	Uncharacterized protein OS=Citrus sinensis GN=CISIN_1g008223mg PE=4 SV=1 - [A0A067EZF7_CITSI]	12.4535	5.58	39	2	2	4	430	48.3387	5.09717
A0A067ER50	Uncharacterized protein OS=Citrus sinensis GN=CISIN_1g009287mg PE=3 SV=1 - [A0A067ER50_CITSI]	15.7662	5.76	16	1	2	4	434	49.3763	4.71631
A0A067FUP0	Uncharacterized protein OS=Citrus sinensis GN=CISIN_1g010845mg PE=4 SV=1 - [A0A067FUP0_CITSI]	58.8347	9.97	72	1	2	11	351	38.657	7.78174
A0A067ES57	Uncharacterized protein OS=Citrus sinensis GN=CISIN_1g013626mg PE=3 SV=1 - [A0A067ES57_CITSI]	35.9713	13.21	29	2	4	9	439	48.0518	8.17725
A0A067DEH3	Uncharacterized protein OS=Citrus sinensis GN=CISIN_1g023231mg PE=4 SV=1 - [A0A067DEH3_CITSI]	20.7464	18.25	91	2	4	7	274	30.156	9.20264
A0A067DGC3	Uncharacterized protein OS=Citrus sinensis GN=CISIN_1g023823mg PE=4 SV=1 - [A0A067DGC3_CITSI]	21.9266	20.79	56	3	3	5	202	21.9846	4.38623
A0A067GBE5	Uncharacterized protein OS=Citrus sinensis GN=CISIN_1g047690mg PE=3 SV=1 - [A0A067GBE5_CITSI]	28.5754	6.78	99	1	4	7	811	89.405	6.69775
A0A0A0LUA8	Uncharacterized protein OS=Cucumis sativus GN=Csa_1G005520 PE=4 SV=1 - [A0A0A0LUA8_CUCSA]	76.5891	7.48	35	0	4	15	548	59.5537	7.56201
A0A0A0LKR1	Uncharacterized protein OS=Cucumis sativus GN=Csa_2G000830 PE=4 SV=1 - [A0A0A0LKR1_CUCSA]	92.4647	15.46	202	2	6	24	498	53.9161	6.81494
A0A0A0LHX3	Uncharacterized protein OS=Cucumis sativus GN=Csa_2G003610 PE=4 SV=1 - [A0A0A0LHX3_CUCSA]	20.9395	5.91	40	2	4	5	660	71.8858	9.17334
A0A0A0LKS3	Uncharacterized protein OS=Cucumis sativus GN=Csa_2G215480 PE=4 SV=1 - [A0A0A0LKS3_CUCSA]	17.8593	6.09	29	1	3	5	591	64.5598	5.5542
A0A0A0LT14	Uncharacterized protein OS=Cucumis sativus GN=Csa_2G406690 PE=4 SV=1 - [A0A0A0LT14_CUCSA]	12.8078	6.95	36	1	2	3	374	41.6202	7.69385
A0A0A0L683	Uncharacterized protein OS=Cucumis sativus GN=Csa_3G073880 PE=4 SV=1 - [A0A0A0L683_CUCSA]	5.90443	6.21	29	2	2	2	306	33.483	6.90283
A0A0A0L5J6	Uncharacterized protein OS=Cucumis sativus GN=Csa_3G115030 PE=4 SV=1 - [A0A0A0L5J6_CUCSA]	145.938	31.6	72	0	7	33	307	33.7698	6.65381
A0A0A0L910	Uncharacterized protein OS=Cucumis sativus GN=Csa_3G189850 PE=4 SV=1 - [A0A0A0L910_CUCSA]	33.7832	11.62	42	1	4	7	749	81.3475	6.7417
A0A0A0LCR8	Uncharacterized protein OS=Cucumis sativus GN=Csa_3G731060 PE=4 SV=1 - [A0A0A0LCR8_CUCSA]	35.1771	10	9	1	2	8	440	48.223	8.6167
A0A0A0KX59	Uncharacterized protein OS=Cucumis sativus GN=Csa_4G286380 PE=4 SV=1 - [A0A0A0KX59_CUCSA]	7.16029	7.93	46	1	2	2	391	41.3823	8.44092
A0A0A0KRC5	Uncharacterized protein OS=Cucumis sativus GN=Csa_5G165210 PE=4 SV=1 - [A0A0A0KRC5_CUCSA]	85.3187	5.37	45	1	3	23	652	73.4504	7.7085
A0A0A0KQV1	Uncharacterized protein OS=Cucumis sativus GN=Csa_5G512860 PE=4 SV=1 - [A0A0A0KQV1_CUCSA]	223.842	19.49	40	0	15	51	1021	116.133	7.97217
A0A0A0KPJ2	Uncharacterized protein OS=Cucumis sativus GN=Csa_5G576620 PE=4 SV=1 - [A0A0A0KPJ2_CUCSA]	1816.11	50.36	83	0	18	385	560	60.0684	6.29053
A0A0A0KRV0	Uncharacterized protein OS=Cucumis sativus GN=Csa_5G624440 PE=4 SV=1 - [A0A0A0KRV0_CUCSA]	20.8532	14.39	25	2	2	6	132	14.9737	9.08545
A0A0A0KCX8	Uncharacterized protein OS=Cucumis sativus GN=Csa_6G077980 PE=4 SV=1 - [A0A0A0KCX8_CUCSA]	11.0744	4.73	6	1	3	4	338	36.9761	5.90967
A0A0A0K1R9	Uncharacterized protein OS=Cucumis sativus GN=Csa_7G031640 PE=4 SV=1 - [A0A0A0K1R9_CUCSA]	25.5221	10.83	33	1	2	6	360	37.2444	7.75244
A0A0A0K6U7	Uncharacterized protein OS=Cucumis sativus GN=Csa_7G043630 PE=4 SV=1 - [A0A0A0K6U7_CUCSA]	185.685	18.2	26	0	13	45	989	107.801	7.28369
A0A0A0K5L0	Uncharacterized protein OS=Cucumis sativus GN=Csa_7G387180 PE=4 SV=1 - [A0A0A0K5L0_CUCSA]	15.2846	3.67	9	2	2	4	735	80.4039	6.75635
A0A022QI96	Uncharacterized protein OS=Erythranthe guttata GN=MIMGU_mgv1a000710mg PE=4 SV=1 - [A0A022QI96_ERYGU]	244.876	15.45	31	0	13	59	1010	110.429	7.03467
A0A022QTE0	Uncharacterized protein OS=Erythranthe guttata GN=MIMGU_mgv1a001913mg PE=4 SV=1 - [A0A022QTE0_ERYGU]	36.2616	9.19	10	1	4	8	740	80.1357	6.37939
A0A022R029	Uncharacterized protein OS=Erythranthe guttata GN=MIMGU_mgv1a002041mg PE=3 SV=1 - [A0A022R029_ERYGU]	12.5871	3.6	29	1	3	3	723	78.5783	8.82178
A0A022QMZ8	Uncharacterized protein OS=Erythranthe guttata GN=MIMGU_mgv1a002191mg PE=3 SV=1 - [A0A022QMZ8_ERYGU]	22.1733	6.26	7	1	3	5	703	75.6325	8.76318
A0A022RM14	Uncharacterized protein OS=Erythranthe guttata GN=MIMGU_mgv1a004148mg PE=4 SV=1 - [A0A022RM14_ERYGU]	60.2151	10.15	25	2	5	14	542	60.2435	7.03467
A0A022PSA9	Uncharacterized protein OS=Erythranthe guttata GN=MIMGU_mgv1a004900mg PE=3 SV=1 - [A0A022PSA9_ERYGU]	128.569	20.59	13	1	8	28	505	53.9609	5.04639
A0A022S235	Uncharacterized protein OS=Erythranthe guttata GN=MIMGU_mgv1a007681mg PE=4 SV=1 - [A0A022S235_ERYGU]	67.3864	12.53	13	1	4	20	399	43.95	9.12939
A0A022S0L2	Uncharacterized protein OS=Erythranthe guttata GN=MIMGU_mgv1a007919mg PE=4 SV=1 - [A0A022S0L2_ERYGU]	17.4329	7.93	37	1	2	4	391	41.1413	8.77783
A0A022PXD0	Uncharacterized protein OS=Erythranthe guttata GN=MIMGU_mgv1a008344mg PE=4 SV=1 - [A0A022PXD0_ERYGU]	14.4151	6.9	14	2	2	4	377	41.2776	8.88037
A0A022QVT8	Uncharacterized protein OS=Erythranthe guttata GN=MIMGU_mgv1a009558mg PE=3 SV=1 - [A0A022QVT8_ERYGU]	42.9424	14.79	28	1	6	13	338	37.0063	6.87354
A0A022RXR3	Uncharacterized protein OS=Erythranthe guttata GN=MIMGU_mgv1a010507mg PE=4 SV=1 - [A0A022RXR3_ERYGU]	126.493	30	55	0	6	29	310	34.0532	7.00537
A0A022QH98	Uncharacterized protein OS=Erythranthe guttata GN=MIMGU_mgv1a0106722mg PE=3 SV=1 - [A0A022QH98_ERYGU]	15.6192	12.46	46	1	2	3	305	32.3073	9.42236
A0A022QSG9	Uncharacterized protein OS=Erythranthe guttata GN=MIMGU_mgv1a010886mg PE=3 SV=1 - [A0A022QSG9_ERYGU]	116.252	17.45	62	0	4	32	298	31.8234	9.29053
A0A022R7R1	Uncharacterized protein OS=Erythranthe guttata GN=MIMGU_mgv1a013160mg PE=3 SV=1 - [A0A022R7R1_ERYGU]	7.56756	9.61	22	2	2	2	229	26.3419	7.32764
A0A022R7I2	Uncharacterized protein OS=Erythranthe guttata GN=MIMGU_mgv1a015100mg PE=4 SV=1 - [A0A022R7I2_ERYGU]	37.3954	20.83	59	3	3	11	168	19.741	5.56689
A0A022RKY1	Uncharacterized protein OS=Erythranthe guttata GN=MIMGU_mgv1a016561mg PE=4 SV=1 - [A0A022RKY1_ERYGU]	17.148	20.69	42	1	2	5	116	13.4278	8.70459
A0A059CK22	Uncharacterized protein OS=Eucalyptus grandis GN=EUGRSUZ_D02467 PE=4 SV=1 - [A0A059CK22_EUCGR]	22.5549	8.29	87	1	5	6	748	80.2486	6.7417
A0A059C3U5	Uncharacterized protein OS=Eucalyptus grandis GN=EUGRSUZ_E01445 PE=4 SV=1 - [A0A059C3U5_EUCGR]	66.8627	24.19	11	2	6	17	277	30.8959	6.88818
A0A059BNG3	Uncharacterized protein OS=Eucalyptus grandis GN=EUGRSUZ_F01499 PE=4 SV=1 - [A0A059BNG3_EUCGR]	18.9803	6.85	33	1	2	4	467	51.2659	6.78564
A0A059BS90	Uncharacterized protein OS=Eucalyptus grandis GN=EUGRSUZ_F02506 PE=4 SV=1 - [A0A059BS90_EUCGR]	45.7858	11.52	13	1	4	9	512	54.7705	9.0708
A0A059BVL7	Uncharacterized protein OS=Eucalyptus grandis GN=EUGRSUZ_F03085 PE=3 SV=1 - [A0A059BVL7_EUCGR]	45.7692	6.53	50	1	3	15	505	54.611	6.02393
A0A059BEP0	Uncharacterized protein OS=Eucalyptus grandis GN=EUGRSUZ_G01978 PE=3 SV=1 - [A0A059BEP0_EUCGR]	65.3682	19.46	47	2	5	16	442	47.9038	7.32764
A0A059ATK1	Uncharacterized protein OS=Eucalyptus grandis GN=EUGRSUZ_H00090 PE=3 SV=1 - [A0A059ATK1_EUCGR]	54.2141	11.84	63	0	4	14	380	39.5733	6.56592
A0A059AXC5	Uncharacterized protein OS=Eucalyptus grandis GN=EUGRSUZ_H01081 PE=3 SV=1 - [A0A059AXC5_EUCGR]	118.192	26.36	23	1	7	26	497	53.4813	7.78174
A0A059ALR2	Uncharacterized protein OS=Eucalyptus grandis GN=EUGRSUZ_I00651 PE=4 SV=1 - [A0A059ALR2_EUCGR]	37.9655	14.73	38	2	5	11	455	49.9996	7.59131
A0A059AG31	Uncharacterized protein OS=Eucalyptus grandis GN=EUGRSUZ_J02133 PE=4 SV=1 - [A0A059AG31_EUCGR]	15.232	8.33	29	2	3	5	276	29.2892	8.74854
A0A059AFP9	Uncharacterized protein OS=Eucalyptus grandis GN=EUGRSUZ_J02207 PE=3 SV=1 - [A0A059AFP9_EUCGR]	123.757	31.66	57	3	9	34	379	41.7576	7.34229
A0A059A575	Uncharacterized protein OS=Eucalyptus grandis GN=EUGRSUZ_K02839 PE=4 SV=1 - [A0A059A575_EUCGR]	6.86131	14.69	91	1	2	2	143	15.369	8.29443
V4MJW4	Uncharacterized protein OS=Eutrema salsugineum GN=EUTSA_v10003962mg PE=3 SV=1 - [V4MJW4_EUTSA]	43.2463	11.69	1	3	5	10	539	59.1714	9.99365
V4KQG9	Uncharacterized protein OS=Eutrema salsugineum GN=EUTSA_v10004245mg PE=4 SV=1 - [V4KQG9_EUTSA]	5.4973	4.35	42	2	2	2	437	46.6136	7.26904
V4M9A7	Uncharacterized protein OS=Eutrema salsugineum GN=EUTSA_v10017805mg PE=4 SV=1 - [V4M9A7_EUTSA]	22.8165	11.11	5	1	2	5	333	37.6288	7.78174
V4LE46	Uncharacterized protein OS=Eutrema salsugineum GN=EUTSA_v10021233mg PE=4 SV=1 - [V4LE46_EUTSA]	18.6311	4.62	2	2	2	5	260	27.775	5.89697
V4MDS1	Uncharacterized protein OS=Eutrema salsugineum GN=EUTSA_v10025546mg PE=3 SV=1 - [V4MDS1_EUTSA]	26.2566	6.67	24	1	2	7	360	39.1565	7.62061
V4L8L1	Uncharacterized protein OS=Eutrema salsugineum GN=EUTSA_v10028793mg PE=3 SV=1 - [V4L8L1_EUTSA]	86.5332	33.84	51	2	8	22	331	36.3088	6.26514
C6SZ55	Uncharacterized protein OS=Glycine max PE=2 SV=1 - [C6SZ55_SOYBN]	6.88891	26.8	32	2	2	2	97	10.5968	8.39697
I1KGY5	Uncharacterized protein OS=Glycine max PE=3 SV=1 - [I1KGY5_SOYBN]	13.6132	13.01	51	1	2	3	246	27.435	6.43018
I1KP36	Uncharacterized protein OS=Glycine max PE=3 SV=1 - [I1KP36_SOYBN]	519.938	19.15	22	1	5	94	355	37.9666	9.29053
I1LCI1	Uncharacterized protein OS=Glycine max PE=3 SV=1 - [I1LCI1_SOYBN]	241.035	32.93	72	0	17	58	577	61.3934	5.89697
I1M923	Uncharacterized protein OS=Glycine max PE=3 SV=1 - [I1M923_SOYBN]	30.1176	8.31	64	1	6	9	1059	114.862	7.50342
I1K8C9	Uncharacterized protein OS=Glycine max PE=3 SV=2 - [I1K8C9_SOYBN]	38.0247	10.95	22	3	7	12	1023	110.965	7.35693
I1JGM2	Uncharacterized protein OS=Glycine max PE=4 SV=1 - [I1JGM2_SOYBN]	7.67753	10.78	56	2	2	2	232	25.5569	8.1333
I1JKQ4	Uncharacterized protein OS=Glycine max PE=4 SV=1 - [I1JKQ4_SOYBN]	14.2864	9.43	6	1	3	5	350	38.7117	6.46826
I1JW13	Uncharacterized protein OS=Glycine max PE=4 SV=1 - [I1JW13_SOYBN]	17.3246	12.19	57	1	3	5	279	30.373	8.35303
K7KTG8	Uncharacterized protein OS=Glycine max PE=4 SV=1 - [K7KTG8_SOYBN]	11.2767	5.29	74	2	2	4	397	44.9968	6.25244
I1LP75	Uncharacterized protein OS=Glycine max PE=4 SV=2 - [I1LP75_SOYBN]	6.46978	3.57	24	2	2	2	617	68.4325	9.29053
M0V861	Uncharacterized protein OS=Hordeum vulgare var. distichum PE=3 SV=1 - [M0V861_HORVD]	18.0173	8.44	28	1	3	5	379	41.1081	5.17334
M0VTG2	Uncharacterized protein OS=Hordeum vulgare var. distichum PE=3 SV=1 - [M0VTG2_HORVD]	62.3023	49.59	78	5	5	17	121	13.7959	9.34912
M0YUL6	Uncharacterized protein OS=Hordeum vulgare var. distichum PE=3 SV=1 - [M0YUL6_HORVD]	19.2406	9.74	67	1	3	5	421	48.1489	4.70361
M0Y6L7	Uncharacterized protein OS=Hordeum vulgare var. distichum PE=4 SV=1 - [M0Y6L7_HORVD]	10.3377	7.85	51	1	2	3	331	34.4966	7.29834
A0A067L4X0	Uncharacterized protein OS=Jatropha curcas GN=JCGZ_00886 PE=4 SV=1 - [A0A067L4X0_JATCU]	14.8134	12.83	7	1	2	4	187	19.9434	8.99756
A0A067KSD7	Uncharacterized protein OS=Jatropha curcas GN=JCGZ_00893 PE=4 SV=1 - [A0A067KSD7_JATCU]	146.252	11.18	26	0	12	34	1002	109.569	6.60986
A0A067L1J1	Uncharacterized protein OS=Jatropha curcas GN=JCGZ_01591 PE=4 SV=1 - [A0A067L1J1_JATCU]	40.1037	15.18	45	3	6	9	573	62.279	8.89502
A0A067L6E9	Uncharacterized protein OS=Jatropha curcas GN=JCGZ_05469 PE=3 SV=1 - [A0A067L6E9_JATCU]	32.3013	13.14	47	1	6	8	586	61.813	5.40186
A0A067JLE8	Uncharacterized protein OS=Jatropha curcas GN=JCGZ_06410 PE=4 SV=1 - [A0A067JLE8_JATCU]	11.9946	5.49	7	2	2	4	510	55.6193	8.77783
A0A067KQI6	Uncharacterized protein OS=Jatropha curcas GN=JCGZ_07660 PE=3 SV=1 - [A0A067KQI6_JATCU]	26.313	8.54	144	2	5	7	714	77.16	7.89893
A0A067K6H2	Uncharacterized protein OS=Jatropha curcas GN=JCGZ_16193 PE=4 SV=1 - [A0A067K6H2_JATCU]	8.23801	11.48	3	1	2	2	366	40.5345	6.52197
A0A067JSQ4	Uncharacterized protein OS=Jatropha curcas GN=JCGZ_26395 PE=4 SV=1 - [A0A067JSQ4_JATCU]	45.5888	8.67	2	1	2	9	369	39.8584	5.2876
I3S9X5	Uncharacterized protein OS=Lotus japonicus PE=2 SV=1 - [I3S9X5_LOTJA]	6.41794	16.67	48	1	2	2	114	13.4637	7.56201
W9SFV2	Uncharacterized protein OS=Morus notabilis GN=L484_000227 PE=4 SV=1 - [W9SFV2_9ROSA]	15.6997	15.73	42	2	2	4	178	19.0149	5.09717
M0RGD0	Uncharacterized protein OS=Musa acuminata subsp. malaccensis PE=3 SV=1 - [M0RGD0_MUSAM]	206.08	24.17	12	1	10	46	575	61.1302	5.90967
M0RJH3	Uncharacterized protein OS=Musa acuminata subsp. malaccensis PE=3 SV=1 - [M0RJH3_MUSAM]	7.88814	6.16	9	1	2	2	422	45.7815	7.21045
M0RLR7	Uncharacterized protein OS=Musa acuminata subsp. malaccensis PE=3 SV=1 - [M0RLR7_MUSAM]	83.8868	11.65	88	1	6	19	790	89.4764	5.59229
M0RU85	Uncharacterized protein OS=Musa acuminata subsp. malaccensis PE=3 SV=1 - [M0RU85_MUSAM]	156.363	27.11	39	1	7	32	498	53.4975	8.08936
M0RYA3	Uncharacterized protein OS=Musa acuminata subsp. malaccensis PE=3 SV=1 - [M0RYA3_MUSAM]	26.2325	7.79	78	5	5	8	745	82.6366	6.55127
M0S044	Uncharacterized protein OS=Musa acuminata subsp. malaccensis PE=3 SV=1 - [M0S044_MUSAM]	52.2007	10.46	24	0	4	14	459	48.3418	7.88428
M0S0T7	Uncharacterized protein OS=Musa acuminata subsp. malaccensis PE=3 SV=1 - [M0S0T7_MUSAM]	9.15441	4.55	9	1	3	3	704	79.5667	5.8208
M0S4B3	Uncharacterized protein OS=Musa acuminata subsp. malaccensis PE=3 SV=1 - [M0S4B3_MUSAM]	56.9208	15.28	36	3	7	13	720	78.5473	8.66064
M0S4G9	Uncharacterized protein OS=Musa acuminata subsp. malaccensis PE=3 SV=1 - [M0S4G9_MUSAM]	21.1224	3.55	331	1	4	7	1154	129.878	8.26514
M0S9Y3	Uncharacterized protein OS=Musa acuminata subsp. malaccensis PE=3 SV=1 - [M0S9Y3_MUSAM]	30.41	8.72	39	1	4	8	493	53.4869	8.104
M0SF48	Uncharacterized protein OS=Musa acuminata subsp. malaccensis PE=3 SV=1 - [M0SF48_MUSAM]	55.0082	12.4	55	2	4	15	500	53.8681	6.91748
M0SIC8	Uncharacterized protein OS=Musa acuminata subsp. malaccensis PE=3 SV=1 - [M0SIC8_MUSAM]	124.317	27.29	71	3	13	26	612	65.0613	5.79541
M0SIV0	Uncharacterized protein OS=Musa acuminata subsp. malaccensis PE=3 SV=1 - [M0SIV0_MUSAM]	35.6224	5.01	27	1	2	8	559	60.4532	7.29834
M0SN59	Uncharacterized protein OS=Musa acuminata subsp. malaccensis PE=3 SV=1 - [M0SN59_MUSAM]	37.6742	9.97	59	1	5	8	722	79.4621	5.21143
M0SPK5	Uncharacterized protein OS=Musa acuminata subsp. malaccensis PE=3 SV=1 - [M0SPK5_MUSAM]	87.5866	19.6	25	1	4	19	301	31.2164	9.31982
M0SQE6	Uncharacterized protein OS=Musa acuminata subsp. malaccensis PE=3 SV=1 - [M0SQE6_MUSAM]	186.058	21.44	16	2	12	42	681	73.3751	7.34229
M0SR49	Uncharacterized protein OS=Musa acuminata subsp. malaccensis PE=3 SV=1 - [M0SR49_MUSAM]	30.7561	14.13	36	3	5	8	538	57.7304	7.66455
M0SVC2	Uncharacterized protein OS=Musa acuminata subsp. malaccensis PE=3 SV=1 - [M0SVC2_MUSAM]	47.6691	27.03	8	3	5	12	296	30.3678	9.49561
M0T208	Uncharacterized protein OS=Musa acuminata subsp. malaccensis PE=3 SV=1 - [M0T208_MUSAM]	33.3879	12.04	55	1	5	10	357	37.6124	6.58057
M0T3N7	Uncharacterized protein OS=Musa acuminata subsp. malaccensis PE=3 SV=1 - [M0T3N7_MUSAM]	29.9245	8.78	300	2	6	8	729	75.9514	5.19873
M0T702	Uncharacterized protein OS=Musa acuminata subsp. malaccensis PE=3 SV=1 - [M0T702_MUSAM]	84.573	22.41	39	1	4	22	299	31.8295	9.5249
M0TAD3	Uncharacterized protein OS=Musa acuminata subsp. malaccensis PE=3 SV=1 - [M0TAD3_MUSAM]	30.3541	10.4	55	1	3	8	500	53.6839	6.60986
M0THA2	Uncharacterized protein OS=Musa acuminata subsp. malaccensis PE=3 SV=1 - [M0THA2_MUSAM]	25.9414	5.72	50	1	3	9	507	55.0124	6.59521
M0TN97	Uncharacterized protein OS=Musa acuminata subsp. malaccensis PE=3 SV=1 - [M0TN97_MUSAM]	13.3396	5.23	1	2	2	4	574	64.5287	6.99072
M0TPY8	Uncharacterized protein OS=Musa acuminata subsp. malaccensis PE=3 SV=1 - [M0TPY8_MUSAM]	44.0493	16.34	53	1	4	10	459	48.3758	7.56201
M0TW70	Uncharacterized protein OS=Musa acuminata subsp. malaccensis PE=3 SV=1 - [M0TW70_MUSAM]	36.418	7.4	53	1	4	13	500	54.7028	6.21436
M0U448	Uncharacterized protein OS=Musa acuminata subsp. malaccensis PE=3 SV=1 - [M0U448_MUSAM]	11.8434	14.22	49	2	2	3	211	23.1285	7.00537
M0RJE8	Uncharacterized protein OS=Musa acuminata subsp. malaccensis PE=4 SV=1 - [M0RJE8_MUSAM]	27.2603	3.82	20	2	2	8	523	57.09	6.1001
M0RTH3	Uncharacterized protein OS=Musa acuminata subsp. malaccensis PE=4 SV=1 - [M0RTH3_MUSAM]	8.31896	16.44	41	2	2	2	146	16.3501	8.07471
M0RXB6	Uncharacterized protein OS=Musa acuminata subsp. malaccensis PE=4 SV=1 - [M0RXB6_MUSAM]	77.411	20.42	15	1	5	20	289	32.3921	9.96436
M0RZD4	Uncharacterized protein OS=Musa acuminata subsp. malaccensis PE=4 SV=1 - [M0RZD4_MUSAM]	177.174	34.42	10	2	14	44	491	54.1285	8.01611
M0S489	Uncharacterized protein OS=Musa acuminata subsp. malaccensis PE=4 SV=1 - [M0S489_MUSAM]	76.692	14.48	37	1	3	17	297	31.7426	9.26123
M0S5R0	Uncharacterized protein OS=Musa acuminata subsp. malaccensis PE=4 SV=1 - [M0S5R0_MUSAM]	31.1266	8.93	43	1	4	7	683	74.4018	6.55127
M0SFW4	Uncharacterized protein OS=Musa acuminata subsp. malaccensis PE=4 SV=1 - [M0SFW4_MUSAM]	20.9941	6.52	7	2	2	5	460	51.3054	6.7124
M0SH10	Uncharacterized protein OS=Musa acuminata subsp. malaccensis PE=4 SV=1 - [M0SH10_MUSAM]	34.4541	6.56	8	1	2	7	579	65.0654	7.44482
M0SL13	Uncharacterized protein OS=Musa acuminata subsp. malaccensis PE=4 SV=1 - [M0SL13_MUSAM]	198.885	13.64	3	2	5	44	396	43.5827	9.49561
M0SWV0	Uncharacterized protein OS=Musa acuminata subsp. malaccensis PE=4 SV=1 - [M0SWV0_MUSAM]	28.31	10.55	2	1	2	8	275	29.2993	9.0415
M0SZD0	Uncharacterized protein OS=Musa acuminata subsp. malaccensis PE=4 SV=1 - [M0SZD0_MUSAM]	12.3513	5.64	3	2	2	3	479	52.2178	6.80029
M0SZY8	Uncharacterized protein OS=Musa acuminata subsp. malaccensis PE=4 SV=1 - [M0SZY8_MUSAM]	72.6693	12.7	52	2	3	18	252	27.1468	8.49951
M0T430	Uncharacterized protein OS=Musa acuminata subsp. malaccensis PE=4 SV=1 - [M0T430_MUSAM]	29.9304	6.32	26	1	2	5	633	68.7434	8.83643
M0TB88	Uncharacterized protein OS=Musa acuminata subsp. malaccensis PE=4 SV=1 - [M0TB88_MUSAM]	23.276	17.2	27	1	2	6	186	19.7224	9.0708
M0TB99	Uncharacterized protein OS=Musa acuminata subsp. malaccensis PE=4 SV=1 - [M0TB99_MUSAM]	22.4621	8.52	73	3	3	6	481	53.3052	6.87354
M0TDJ6	Uncharacterized protein OS=Musa acuminata subsp. malaccensis PE=4 SV=1 - [M0TDJ6_MUSAM]	27.5085	7.09	16	2	3	8	522	58.1449	6.81494
M0TEZ2	Uncharacterized protein OS=Musa acuminata subsp. malaccensis PE=4 SV=1 - [M0TEZ2_MUSAM]	50.9262	15.81	69	1	5	15	291	32.2974	7.45947
M0TP05	Uncharacterized protein OS=Musa acuminata subsp. malaccensis PE=4 SV=1 - [M0TP05_MUSAM]	62.8312	13.2	3	2	2	15	197	21.3051	8.98291
M0TSH1	Uncharacterized protein OS=Musa acuminata subsp. malaccensis PE=4 SV=1 - [M0TSH1_MUSAM]	8.64476	3.56	7	2	2	3	618	69.6613	6.68311
M0TSM6	Uncharacterized protein OS=Musa acuminata subsp. malaccensis PE=4 SV=1 - [M0TSM6_MUSAM]	10.0663	5.03	148	3	3	4	616	69.6845	6.88818
M0TU23	Uncharacterized protein OS=Musa acuminata subsp. malaccensis PE=4 SV=1 - [M0TU23_MUSAM]	7.88644	7.32	7	1	2	2	369	39.136	9.33447
M0TUX9	Uncharacterized protein OS=Musa acuminata subsp. malaccensis PE=4 SV=1 - [M0TUX9_MUSAM]	10.6235	5.02	114	1	3	3	697	76.2938	7.91357
M0U5W1	Uncharacterized protein OS=Musa acuminata subsp. malaccensis PE=4 SV=1 - [M0U5W1_MUSAM]	20.6286	10.33	23	4	4	6	300	32.9452	7.40088
J3KUI1	Uncharacterized protein OS=Oryza brachyantha GN=OB0054G10050 PE=4 SV=1 - [J3KUI1_ORYBR]	18.7395	4.18	24	1	2	5	766	87.3592	5.73193
J3L3W4	Uncharacterized protein OS=Oryza brachyantha GN=OB01G39200 PE=3 SV=1 - [J3L3W4_ORYBR]	67.2852	8.22	68	1	4	18	499	54.1727	6.0874
J3L773	Uncharacterized protein OS=Oryza brachyantha GN=OB01G50790 PE=4 SV=1 - [J3L773_ORYBR]	20.8957	6.47	112	1	2	4	464	52.747	8.82178
J3L7L4	Uncharacterized protein OS=Oryza brachyantha GN=OB01G52200 PE=4 SV=1 - [J3L7L4_ORYBR]	110.384	28.96	77	1	7	25	328	36.0051	6.62451
J3LEE6	Uncharacterized protein OS=Oryza brachyantha GN=OB02G30130 PE=3 SV=1 - [J3LEE6_ORYBR]	251.936	25.8	60	0	8	67	376	40.603	7.76709
J3LJW5	Uncharacterized protein OS=Oryza brachyantha GN=OB03G13410 PE=3 SV=1 - [J3LJW5_ORYBR]	197.732	23.57	52	1	15	47	577	61.037	5.8335
J3LS62	Uncharacterized protein OS=Oryza brachyantha GN=OB03G38880 PE=4 SV=1 - [J3LS62_ORYBR]	22.9976	8.77	4	1	3	6	627	68.4567	6.12549
J3M272	Uncharacterized protein OS=Oryza brachyantha GN=OB04G34970 PE=3 SV=1 - [J3M272_ORYBR]	37.0607	6.73	452	1	5	10	951	104.65	6.78564
J3M7K7	Uncharacterized protein OS=Oryza brachyantha GN=OB05G25810 PE=3 SV=1 - [J3M7K7_ORYBR]	14.987	3.29	159	1	3	5	912	103.119	8.70459
J3MJ36	Uncharacterized protein OS=Oryza brachyantha GN=OB07G14180 PE=4 SV=1 - [J3MJ36_ORYBR]	33.1907	7.04	74	3	5	11	554	60.7561	6.84424
I1NR70	Uncharacterized protein OS=Oryza glaberrima PE=4 SV=1 - [I1NR70_ORYGL]	41.0578	11.21	72	3	8	11	1017	109.963	6.88818
V7CPN3	Uncharacterized protein OS=Phaseolus vulgaris GN=PHAVU_002G292800g PE=4 SV=1 - [V7CPN3_PHAVU]	12.2879	5.8	40	1	2	3	483	52.6534	8.03076
V7C9V1	Uncharacterized protein OS=Phaseolus vulgaris GN=PHAVU_003G087600g PE=3 SV=1 - [V7C9V1_PHAVU]	41.4242	12.22	28	1	2	7	409	42.2872	8.47021
V7C7S9	Uncharacterized protein OS=Phaseolus vulgaris GN=PHAVU_003G096500g PE=4 SV=1 - [V7C7S9_PHAVU]	41.9574	7.48	18	2	3	10	722	78.9451	9.0708
V7BUA7	Uncharacterized protein OS=Phaseolus vulgaris GN=PHAVU_005G001600g PE=4 SV=1 - [V7BUA7_PHAVU]	10.9757	13.11	55	3	3	4	305	33.6853	8.60205
V7B6M3	Uncharacterized protein OS=Phaseolus vulgaris GN=PHAVU_008G086600g PE=3 SV=1 - [V7B6M3_PHAVU]	6.47873	8.42	70	2	2	2	392	41.3761	7.02002
V7B5E3	Uncharacterized protein OS=Phaseolus vulgaris GN=PHAVU_008G163100g PE=4 SV=1 - [V7B5E3_PHAVU]	9.57374	4.6	114	1	3	3	695	75.7953	6.32861
V7B9G0	Uncharacterized protein OS=Phaseolus vulgaris GN=PHAVU_008G260300g PE=4 SV=1 - [V7B9G0_PHAVU]	114.447	10.27	64	0	3	22	477	53.0967	9.12939
B9GWA4	Uncharacterized protein OS=Populus trichocarpa GN=POPTR_0003s20360g PE=3 SV=1 - [B9GWA4_POPTR]	289.196	21.56	104	1	8	85	385	41.8835	9.90576
B9HPZ5	Uncharacterized protein OS=Populus trichocarpa GN=POPTR_0009s16680g PE=3 SV=1 - [B9HPZ5_POPTR]	254.267	27.22	93	0	8	68	371	40.2147	7.40088
B9IFD8	Uncharacterized protein OS=Populus trichocarpa GN=POPTR_0015s11070g PE=4 SV=2 - [B9IFD8_POPTR]	18.4243	9.16	14	2	2	5	251	27.3584	8.27979
U5FI88	Uncharacterized protein OS=Populus trichocarpa GN=POPTR_0017s08780g PE=3 SV=1 - [U5FI88_POPTR]	355.082	24.87	44	4	10	80	374	39.7886	9.30518
M5XYH1	Uncharacterized protein OS=Prunus persica GN=PRUPE_ppa001590mg PE=3 SV=1 - [M5XYH1_PRUPE]	34.044	8.53	75	1	4	7	797	90.0256	5.021
M5X9X0	Uncharacterized protein OS=Prunus persica GN=PRUPE_ppa002977mg PE=4 SV=1 - [M5X9X0_PRUPE]	32.1688	5.2	23	2	2	8	615	67.914	6.68311
M5WP36	Uncharacterized protein OS=Prunus persica GN=PRUPE_ppa003713mg PE=3 SV=1 - [M5WP36_PRUPE]	28.4362	6.86	45	1	4	9	554	61.7318	7.02002
M5WBE8	Uncharacterized protein OS=Prunus persica GN=PRUPE_ppa003899mg PE=3 SV=1 - [M5WBE8_PRUPE]	15.5622	7.21	25	1	3	4	541	61.5569	4.84326
M5XWI4	Uncharacterized protein OS=Prunus persica GN=PRUPE_ppa004787mg PE=4 SV=1 - [M5XWI4_PRUPE]	21.5767	7.74	68	3	3	6	491	53.9848	6.88818
M5X4V6	Uncharacterized protein OS=Prunus persica GN=PRUPE_ppa005544mg PE=4 SV=1 - [M5X4V6_PRUPE]	7.06581	6.15	6	2	2	2	455	49.8963	9.0708
M5WH16	Uncharacterized protein OS=Prunus persica GN=PRUPE_ppa006371mg PE=3 SV=1 - [M5WH16_PRUPE]	16.63	6.99	29	1	2	4	415	43.1624	8.95361
M5XYZ4	Uncharacterized protein OS=Prunus persica GN=PRUPE_ppa007259mg PE=4 SV=1 - [M5XYZ4_PRUPE]	101.041	18.62	43	0	5	22	376	40.1075	5.63037
M5X5J2	Uncharacterized protein OS=Prunus persica GN=PRUPE_ppa007756mg PE=4 SV=1 - [M5X5J2_PRUPE]	11.9638	8.15	55	2	2	3	356	40.2553	6.11279
M5W9W9	Uncharacterized protein OS=Prunus persica GN=PRUPE_ppa007918mg PE=3 SV=1 - [M5W9W9_PRUPE]	437.441	13.68	6	1	3	70	351	37.3055	9.21729
M5XAM3	Uncharacterized protein OS=Prunus persica GN=PRUPE_ppa009505mg PE=4 SV=1 - [M5XAM3_PRUPE]	22.2858	8.97	67	1	2	5	290	32.0102	9.36377
M5WKH0	Uncharacterized protein OS=Prunus persica GN=PRUPE_ppa025496mg PE=3 SV=1 - [M5WKH0_PRUPE]	48.6007	9.98	65	1	4	11	431	46.9168	8.99756
K3XW18	Uncharacterized protein OS=Setaria italica GN=Si006126m.g PE=4 SV=1 - [K3XW18_SETIT]	18.7367	6	10	1	2	4	583	64.7878	6.7124
K3XWK8	Uncharacterized protein OS=Setaria italica GN=Si006316m.g PE=3 SV=1 - [K3XWK8_SETIT]	101.595	31.62	145	11	11	23	487	54.0526	5.24951
K3YI82	Uncharacterized protein OS=Setaria italica GN=Si013951m.g PE=4 SV=1 - [K3YI82_SETIT]	16.3859	7.84	67	1	2	4	370	38.8761	8.85107
K3Z899	Uncharacterized protein OS=Setaria italica GN=Si022769m.g PE=3 SV=1 - [K3Z899_SETIT]	86.8145	13.11	46	0	3	25	305	32.767	9.67139
K3ZHI6	Uncharacterized protein OS=Setaria italica GN=Si026038m.g PE=4 SV=1 - [K3ZHI6_SETIT]	25.9899	6.12	25	1	2	5	703	77.4306	7.60596
K3ZIZ6	Uncharacterized protein OS=Setaria italica GN=Si026158m.g PE=4 SV=1 - [K3ZIZ6_SETIT]	36.3898	17.68	29	2	5	10	362	40.2504	9.37842
K4A9L2	Uncharacterized protein OS=Setaria italica GN=Si035345m.g PE=3 SV=1 - [K4A9L2_SETIT]	68.2778	16.81	30	1	5	18	464	50.0067	8.17725
K4ADL1	Uncharacterized protein OS=Setaria italica GN=Si036968m.g PE=4 SV=1 - [K4ADL1_SETIT]	23.3486	14.08	46	1	4	8	277	29.2926	9.23193
K4B375	Uncharacterized protein OS=Solanum lycopersicum GN=Solyc01g108600.2 PE=3 SV=1 - [K4B375_SOLLC]	33.3386	8.3	46	3	7	9	1072	120.518	5.78271
K4B6E8	Uncharacterized protein OS=Solanum lycopersicum GN=Solyc02g062600.2 PE=4 SV=1 - [K4B6E8_SOLLC]	25.2768	11.57	4	2	3	8	268	28.9448	7.21045
K4B778	Uncharacterized protein OS=Solanum lycopersicum GN=Solyc02g067460.2 PE=4 SV=1 - [K4B778_SOLLC]	17.5504	7.61	21	0	2	6	276	29.5412	8.60205
K4BB47	Uncharacterized protein OS=Solanum lycopersicum GN=Solyc02g085350.2 PE=4 SV=1 - [K4BB47_SOLLC]	302.599	24.96	59	1	11	69	629	69.1202	6.53662
K4BCV6	Uncharacterized protein OS=Solanum lycopersicum GN=Solyc02g091580.2 PE=3 SV=1 - [K4BCV6_SOLLC]	13.7572	5.33	41	1	4	5	807	90.8505	6.60986
K4BG21	Uncharacterized protein OS=Solanum lycopersicum GN=Solyc03g044010.2 PE=4 SV=1 - [K4BG21_SOLLC]	9.85798	4.38	2	2	2	3	274	29.0322	8.63135
K4BJY3	Uncharacterized protein OS=Solanum lycopersicum GN=Solyc03g111200.2 PE=3 SV=1 - [K4BJY3_SOLLC]	42.2237	25	97	1	4	11	244	26.6531	8.38232
K4BPJ0	Uncharacterized protein OS=Solanum lycopersicum GN=Solyc04g011350.2 PE=4 SV=1 - [K4BPJ0_SOLLC]	92.3287	10.78	35	1	7	23	1020	115.33	6.88818
K4BXC7	Uncharacterized protein OS=Solanum lycopersicum GN=Solyc05g009530.2 PE=3 SV=1 - [K4BXC7_SOLLC]	17.1869	8.5	60	3	3	5	459	48.1962	8.32373
K4C975	Uncharacterized protein OS=Solanum lycopersicum GN=Solyc06g073560.2 PE=3 SV=1 - [K4C975_SOLLC]	47.7057	15.29	17	1	4	12	412	45.1409	7.57666
K4CSD7	Uncharacterized protein OS=Solanum lycopersicum GN=Solyc09g018750.2 PE=4 SV=1 - [K4CSD7_SOLLC]	48.1372	16.75	13	1	3	14	197	21.8355	9.46631
M0ZKH7	Uncharacterized protein OS=Solanum tuberosum GN=PGSC0003DMG400001041 PE=4 SV=1 - [M0ZKH7_SOLTU]	5.60102	35.48	171	2	2	2	62	6.61051	7.18115
M0ZPS9	Uncharacterized protein OS=Solanum tuberosum GN=PGSC0003DMG400002099 PE=3 SV=1 - [M0ZPS9_SOLTU]	91.3186	17.75	21	0	3	19	293	30.3089	9.49561
M1ATY8	Uncharacterized protein OS=Solanum tuberosum GN=PGSC0003DMG400011575 PE=3 SV=1 - [M1ATY8_SOLTU]	717.559	28	27	1	12	139	575	61.3494	5.74463
M1B117	Uncharacterized protein OS=Solanum tuberosum GN=PGSC0003DMG400013309 PE=4 SV=1 - [M1B117_SOLTU]	82.8165	11.38	51	1	5	17	738	79.7987	6.44287
M1BQI2	Uncharacterized protein OS=Solanum tuberosum GN=PGSC0003DMG400019647 PE=3 SV=1 - [M1BQI2_SOLTU]	34.1174	8.28	73	2	5	8	797	90.8568	4.97021
M1BUA3	Uncharacterized protein OS=Solanum tuberosum GN=PGSC0003DMG400020576 PE=4 SV=1 - [M1BUA3_SOLTU]	39.4638	19.08	2	2	2	8	152	15.7265	8.1333
M1CK73	Uncharacterized protein OS=Solanum tuberosum GN=PGSC0003DMG400026943 PE=4 SV=1 - [M1CK73_SOLTU]	61.5998	22.84	8	0	5	13	359	38.8419	6.18896
W5C1U0	Uncharacterized protein OS=Triticum aestivum PE=3 SV=1 - [W5C1U0_WHEAT]	108.861	16.89	19	1	7	22	675	72.0762	5.31299
W5FCW9	Uncharacterized protein OS=Triticum aestivum PE=3 SV=1 - [W5FCW9_WHEAT]	13.0859	5.41	179	2	2	3	591	65.6183	5.0083
W5G8R8	Uncharacterized protein OS=Triticum aestivum PE=3 SV=1 - [W5G8R8_WHEAT]	329.958	25.8	52	1	6	74	283	30.0478	9.23193
W5GPH0	Uncharacterized protein OS=Triticum aestivum PE=3 SV=1 - [W5GPH0_WHEAT]	38.4944	9.35	60	1	5	11	460	48.9561	5.8335
A0A096UKG6	Uncharacterized protein OS=Triticum aestivum PE=4 SV=1 - [A0A096UKG6_WHEAT]	60.3555	20.82	21	0	6	16	341	35.5574	7.81104
W4ZNK9	Uncharacterized protein OS=Triticum aestivum PE=4 SV=1 - [W4ZNK9_WHEAT]	5.47278	8.9	78	2	2	2	236	26.0086	8.85107
W5A3C2	Uncharacterized protein OS=Triticum aestivum PE=4 SV=1 - [W5A3C2_WHEAT]	13.9967	18.25	88	2	2	4	126	13.6741	5.21143
W5FKU0	Uncharacterized protein OS=Triticum aestivum PE=4 SV=1 - [W5FKU0_WHEAT]	13.1677	5.53	36	2	2	3	488	53.7517	6.96143
W5GMY8	Uncharacterized protein OS=Triticum aestivum PE=4 SV=1 - [W5GMY8_WHEAT]	10.3132	14.78	75	2	2	3	230	25.3865	6.1001
M7ZGH4	Uncharacterized protein OS=Triticum urartu GN=TRIUR3_34235 PE=4 SV=1 - [M7ZGH4_TRIUA]	11.0435	17.54	42	1	2	3	114	13.3608	7.50342
A0A096Q443	Uncharacterized protein OS=Zea mays GN=LOC100273405 PE=4 SV=1 - [A0A096Q443_MAIZE]	57.8121	24.55	130	2	7	13	448	48.5182	6.12549
B4FR27	Uncharacterized protein OS=Zea mays GN=LOC100273562 PE=2 SV=1 - [B4FR27_MAIZE]	25.3571	62.9	106	3	3	8	62	6.97271	9.78857
B8A158	Uncharacterized protein OS=Zea mays GN=LOC100279992 PE=1 SV=1 - [B8A158_MAIZE]	39.7475	13.15	75	1	4	8	464	52.2754	5.10986
A0A096QQS3	Uncharacterized protein OS=Zea mays GN=LOC100283093 PE=4 SV=1 - [A0A096QQS3_MAIZE]	22.6462	13.45	28	1	2	6	171	18.5829	9.34912
C0P9U8	Uncharacterized protein OS=Zea mays GN=LOC100382694 PE=2 SV=1 - [C0P9U8_MAIZE]	140.217	13.57	81	2	4	28	501	55.0966	8.89502
A0A096QCL3	Uncharacterized protein OS=Zea mays GN=LOC100502231 PE=4 SV=1 - [A0A096QCL3_MAIZE]	37.2862	8.99	421	1	5	10	812	88.6494	6.0874
A0A096TNW7	Uncharacterized protein OS=Zea mays GN=mdh5 PE=4 SV=1 - [A0A096TNW7_MAIZE]	5.7346	9.93	82	1	2	2	282	30.2856	6.93213
A0A096RLD5	Uncharacterized protein OS=Zea mays GN=pco093235b PE=4 SV=1 - [A0A096RLD5_MAIZE]	30.0546	9.97	138	3	3	5	642	68.2928	6.55127
A0A096SN13	Uncharacterized protein OS=Zea mays GN=Zm.85328 PE=4 SV=1 - [A0A096SN13_MAIZE]	38.6651	12.19	15	1	2	8	279	31.0398	8.57275
C0PIL7	Uncharacterized protein OS=Zea mays PE=2 SV=1 - [C0PIL7_MAIZE]	5.50617	4.1	89	2	2	2	463	49.8729	5.24951
A0A096PZ29	Uncharacterized protein OS=Zea mays PE=4 SV=1 - [A0A096PZ29_MAIZE]	6.18163	8.46	38	1	2	2	272	30.6308	5.13525
A0A072UB99	Uncoupling protein OS=Medicago truncatula GN=MTR_7g066690 PE=3 SV=1 - [A0A072UB99_MEDTR]	30.7436	16.07	55	2	3	7	305	32.4412	9.42236
M0SGX3	Uricase OS=Musa acuminata subsp. malaccensis PE=3 SV=1 - [M0SGX3_MUSAM]	22.8785	8.17	22	2	2	7	306	34.0863	7.94287
B3SGC7	Vacuolar H+-ATPase OS=Malus domestica PE=2 SV=1 - [B3SGC7_MALDO]	126.162	26.81	91	0	12	28	623	68.876	5.52881
B9T2E0	Xylose isomerase OS=Ricinus communis GN=RCOM_0077940 PE=3 SV=1 - [B9T2E0_RICCO]	6.76823	5.03	26	2	2	2	477	53.0525	5.57959
I7H187	Zeta-carotene desaturase (Fragment) OS=Sandersonia aurantiaca GN=ZDS PE=2 SV=1 - [I7H187_SANAU]	17.6908	9.35	1	1	2	4	278	31.341	5.41455
M0SPM6	Zeta-carotene desaturase OS=Musa acuminata subsp. malaccensis PE=3 SV=1	30.9075	5.03	15	1	2	6	576	63.5546	7.13721
I0AXV3	Zeta-carotene desaturase OS=Narcissus tazetta var. chinensis GN=zds PE=2 SV=1 - [I0AXV3_NARTA]	62.3497	15.51	113	2	7	15	574	63.6347	8.33838
D7TUM8	Zeta-carotene desaturase OS=Vitis vinifera GN=VIT_14s0030g01740 PE=3 SV=1	55.7495	11.59	88	1	5	14	552	61.1432	7.41553
A0A061DHG2	Zincin-like metalloproteases family protein OS=Theobroma cacao GN=TCM_000926 PE=3 SV=1 - [A0A061DHG2_THECC]	25.6992	5.43	36	1	3	6	774	87.9209	7.12256
Fraction F2
Accession	Description	Score	Coverage	# Proteins	# Unique Peptides	# Peptides	# PSMs	# AAs	MW [kDa]	calc. pI
A0A097PPW4	15-cis-zeta-carotene isomerase (Fragment) OS=Lactuca sativa PE=2 SV=1 - [A0A097PPW4_LACSA]	7.12684	4.5	1	1	1	2	289	32.5882	8.6167
Q8RVW2	Aldehyde dehydrogenase (Fragment) OS=Allium cepa PE=2 SV=1 - [Q8RVW2_ALLCE]	2.86604	3.91	1	1	1	1	230	25.381	7.69385
I1QYB5	Aldehyde dehydrogenase OS=Oryza glaberrima PE=3 SV=1 - [I1QYB5_ORYGL]	4.15994	2.28	4	1	1	1	482	52.5669	8.33838
Q8VXP2	Beta-carotene hydroxylase OS=Crocus sativus GN=bch1cs PE=2 SV=2 - [Q8VXP2_CROSA]	2.54485	4.92	1	1	1	1	305	34.0868	9.83252
F1BPW8	Lycopene b-cyclase OS=Solanum pennellii PE=2 SV=1 - [F1BPW8_SOLPN]	2.86091	1.81	6	1	1	1	498	56.3092	8.85107
S5VPK3	Lycopene beta-cyclase (Fragment) OS=Fagopyrum tataricum GN=LCYB PE=2 SV=1 - [S5VPK3_FAGTA]	19.1316	10.78	65	1	1	5	102	12.0163	7.1958
I1U6I7	Phytoene synthase (Fragment) OS=Gardenia jasminoides PE=2 SV=1 - [I1U6I7_GARJA]	3.64735	5.99	4	1	1	1	167	19.0037	5.70654
A6XBI6	Plastid fibrillin 2 (Fragment) OS=Coffea canephora GN=FIB2 PE=2 SV=1 - [A6XBI6_COFCA]	7.11452	4.37	7	1	1	2	229	24.5762	5.2749
A0A075M6P3	UDP-glucosyltransferase UGT85U1 OS=Crocus sativus GN=UGT85U1 PE=2 SV=1 - [A0A075M6P3_CROSA]	19.7289	3.98	2	1	1	5	477	53.1974	5.19873
Q9SLG2	GGPP4_ARATH Geranylgeranyl pyrophosphate synthase 4 OS=Arabidopsis thaliana GN=GGPP4 PE=2 SV=1	3.37367	4.64	1	1	1	1	366	40.1304	7.45947
Q84XU1	Phytoene desaturase OS=Crocus sativus GN=pds PE=2 SV=1 - [Q84XU1_CROSA]	285.324	47.96	242	17	17	68	565	62.9932	6.7417
B9S6H4	Phytoene dehydrogenase, putative OS=Ricinus communis GN=RCOM_0536700 PE=4 SV=1	11.9301	2	1	1	1	3	600	65.6481	6.49365
F1BPV9	2-methyl-6-phytyl-1,4-benzoquinone methyltransferase 1 OS=Solanum pennellii PE=2 SV=1 - [F1BPV9_SOLPN]	16.4378	6.78	82	1	2	4	339	37.9743	6.87354
B9SBN1	2-oxoisovalerate dehydrogenase, putative OS=Ricinus communis GN=RCOM_0342870 PE=4 SV=1 - [B9SBN1_RICCO]	14.8109	9.59	6	1	2	3	365	40.1614	6.44287
S8E5L3	3-isopropylmalate dehydrogenase (Fragment) OS=Genlisea aurea GN=M569_03670 PE=3 SV=1 - [S8E5L3_9LAMI]	12.0179	7.24	45	2	2	3	373	40.054	5.23682
J3LKM8	3-ketoacyl-CoA synthase OS=Oryza brachyantha GN=OB03G16040 PE=3 SV=1 - [J3LKM8_ORYBR]	15.1582	4.06	79	1	2	5	517	57.3412	10.6089
W0FAT9	3-phosphoshikimate 1-carboxyvinyltransferase (Fragment) OS=Musa acuminata AAA Group GN=EPSPS3 PE=2 SV=1 - [W0FAT9_MUSAC]	4.63769	7.64	3	2	2	2	157	17.7818	6.17627
B6RNN1	AccD (Fragment) OS=Crocus oreocreticus GN=accD PE=4 SV=1 - [B6RNN1_9ASPA]	6.83633	15.57	235	1	2	2	122	13.1739	9.01221
R4SIA7	Acetyl-CoA carboxylase-D (Fragment) OS=Kaempferia galanga GN=accD PE=4 SV=1 - [R4SIA7_KAEGA]	26.679	13.39	485	1	2	9	127	13.7562	5.45264
E9L0E1	Acyl-coenzyme A oxidase OS=Gossypium hirsutum PE=2 SV=1 - [E9L0E1_GOSHI]	16.6682	3.92	69	1	2	4	664	74.7798	7.41553
M5W813	Acyl-coenzyme A oxidase OS=Prunus persica GN=PRUPE_ppa003524mg PE=3 SV=1 - [M5W813_PRUPE]	13.1233	4.75	73	1	2	3	568	62.962	7.37158
S8C5A7	Aminomethyltransferase (Fragment) OS=Genlisea aurea GN=M569_12813 PE=3 SV=1 - [S8C5A7_9LAMI]	9.65126	7.91	17	2	2	3	278	31.3861	8.30908
B9RSF1	ATP-dependent clp protease ATP-binding subunit clpx, putative OS=Ricinus communis GN=RCOM_1242470 PE=4 SV=1 - [B9RSF1_RICCO]	17.6741	8.5	54	1	2	3	565	61.5112	6.11279
W1P2B8	ATP-dependent Clp protease proteolytic subunit OS=Amborella trichopoda GN=AMTR_s00002p00194810 PE=3 SV=1 - [W1P2B8_AMBTC]	11.9822	9.76	17	2	2	3	297	32.6701	9.34912
M0TSN5	ATP-dependent Clp protease proteolytic subunit OS=Musa acuminata subsp. malaccensis PE=3 SV=1 - [M0TSN5_MUSAM]	14.8547	8.67	36	2	2	4	300	32.4614	8.70459
Q8RX91	Beta-ketoacyl-ACP synthase II (Fragment) OS=Elaeis oleifera PE=2 SV=1 - [Q8RX91_ELAOL]	6.00859	16.74	87	1	2	2	239	25.3408	6.13818
A0A078G425	BnaA01g29060D protein OS=Brassica napus GN=BnaA01g29060D PE=4 SV=1 - [A0A078G425_BRANA]	7.69653	7.01	30	1	2	3	314	34.5158	8.60205
Q9LL40	Beta-ketoacyl-acyl carrier protein synthase (Fragment) OS=Brassica napus PE=2 SV=1	5.59865	6.99	95	1	2	2	515	55.0383	7.47412
A0A078EB60	BnaA08g21360D protein OS=Brassica napus GN=BnaA08g21360D PE=4 SV=1 - [A0A078EB60_BRANA]	10.0893	6.16	39	1	2	2	471	53.1967	6.75635
A0A078II75	BnaC03g61230D protein OS=Brassica napus GN=BnaC03g61230D PE=3 SV=1 - [A0A078II75_BRANA]	7.15884	16.3	15	2	2	2	92	10.3262	8.66064
A0A078HKN3	BnaC08g45660D protein OS=Brassica napus GN=BnaC08g45660D PE=4 SV=1 - [A0A078HKN3_BRANA]	8.98127	17.69	63	2	2	2	147	16.2252	5.07178
B6TZA8	Brain protein 44-like protein OS=Zea mays PE=2 SV=1 - [B6TZA8_MAIZE]	15.1471	31.52	76	2	2	4	92	10.177	9.01221
D7MKN0	Calnexin 1 OS=Arabidopsis lyrata subsp. lyrata GN=ARALYDRAFT_496347 PE=3 SV=1 - [D7MKN0_ARALL]	28.5063	5.67	17	0	2	7	529	60.3233	4.90674
Q4W5U7	Calnexin-like protein OS=Solanum lycopersicum GN=LeCNX61.0 PE=2 SV=1 - [Q4W5U7_SOLLC]	20.2404	4.65	7	1	2	5	538	60.9954	4.81787
A0A077DBL2	Chaperonin 21 OS=Nicotiana tabacum PE=2 SV=1 - [A0A077DBL2_TOBAC]	11.9683	9.13	4	2	2	3	252	26.3541	8.44092
A5APN1	Chorismate synthase OS=Vitis vinifera GN=VITISV_025571 PE=3 SV=1 - [A5APN1_VITVI]	10.6834	5.5	73	2	2	3	436	47.0999	7.73779
A0A022Q9P1	Citrate synthase (Fragment) OS=Erythranthe guttata GN=MIMGU_mgv1a0063942mg PE=3 SV=1 - [A0A022Q9P1_ERYGU]	36.5996	7.72	2	1	2	11	285	31.9494	6.90283
A0A067EU20	Citrate synthase OS=Citrus sinensis GN=CISIN_1g010304mg PE=3 SV=1 - [A0A067EU20_CITSI]	6.95898	5.8	51	1	2	2	431	47.2524	8.39697
B9IA46	Citrate synthase OS=Populus trichocarpa GN=POPTR_0014s13850g PE=3 SV=2 - [B9IA46_POPTR]	10.1809	7.83	26	1	2	2	511	56.188	9.0708
A0A068U8Y0	Coffea canephora DH200=94 genomic scaffold, scaffold_11 OS=Coffea canephora GN=GSCOC_T00016613001 PE=3 SV=1 - [A0A068U8Y0_COFCA]	11.8979	5.73	22	2	2	4	436	47.5461	7.31299
A0A068TQV6	Coffea canephora DH200=94 genomic scaffold, scaffold_2 OS=Coffea canephora GN=GSCOC_T00022847001 PE=4 SV=1 - [A0A068TQV6_COFCA]	14.5054	10.57	1	1	2	3	369	39.4752	5.78271
A0A068TTG6	Coffea canephora DH200=94 genomic scaffold, scaffold_3 OS=Coffea canephora GN=GSCOC_T00026287001 PE=4 SV=1 - [A0A068TTG6_COFCA]	43.1105	15.14	29	1	2	8	251	27.4699	8.45557
A0A068UIP2	Coffea canephora DH200=94 genomic scaffold, scaffold_30 OS=Coffea canephora GN=GSCOC_T00026787001 PE=4 SV=1 - [A0A068UIP2_COFCA]	12.4602	3.59	2	2	2	4	753	85.0067	5.74463
A7KB53	Cytochrome b (Fragment) OS=Kiggelaria africana GN=cob PE=3 SV=1 - [A7KB53_9ROSI]	13.9349	7.92	371	2	2	5	240	26.9308	6.88818
P00051	Cytochrome c OS=Cucurbita maxima PE=1 SV=1 - [CYC_CUCMA]	13.6528	20.72	99	1	2	4	111	12.1132	9.43701
I3WAG6	Cytochrome c oxidase subunit 2 (Fragment) OS=Magnolia stellata GN=cox2 PE=3 SV=1 - [I3WAG6_MAGST]	47.2834	23.22	13	2	2	11	211	24.3255	5.18604
B9RFB0	Cytochrome c, putative OS=Ricinus communis GN=RCOM_1433300 PE=3 SV=1 - [B9RFB0_RICCO]	14.5358	20.54	83	1	2	4	112	12.2092	9.31982
A0A088FXQ7	Delta-aminolevulinic acid dehydratase OS=Musa acuminata AAA Group GN=ALAD PE=2 SV=1 - [A0A088FXQ7_MUSAC]	8.7938	4.67	21	1	2	3	428	46.8391	7.38623
A5B0X9	Delta-aminolevulinic acid dehydratase OS=Vitis vinifera GN=VIT_18s0001g02550 PE=3 SV=1 - [A5B0X9_VITVI]	13.6032	6.05	2	1	2	3	430	47.3039	7.10791
B9S687	D-lactate dehydrognease 2, putative OS=Ricinus communis GN=RCOM_0533320 PE=4 SV=1 - [B9S687_RICCO]	15.0392	4.95	13	1	2	4	566	62.606	6.49365
A0A061EWQ6	DNA topoisomerase 2 OS=Theobroma cacao GN=TCM_024112 PE=3 SV=1 - [A0A061EWQ6_THECC]	17.1227	4.72	43	2	2	4	572	63.0309	8.99756
W9R423	Electron transfer flavoprotein subunit beta OS=Morus notabilis GN=L484_012820 PE=4 SV=1 - [W9R423_9ROSA]	17.4815	27.59	1	2	2	4	58	6.51271	9.64209
A9PAR0	Elongation factor 1-alpha OS=Populus trichocarpa GN=POPTR_0008s04230g PE=2 SV=1 - [A9PAR0_POPTR]	17.7919	8.02	250	2	2	4	449	49.4488	9.02686
A0A061GTI9	Ferredoxin:sulfite reductase isoform 2 OS=Theobroma cacao GN=TCM_040722 PE=4 SV=1 - [A0A061GTI9_THECC]	11.6722	4.29	55	0	2	4	536	60.3863	9.14404
A0A072UEB4	Fission ELM1 protein OS=Medicago truncatula GN=MTR_7g105230 PE=4 SV=1 - [A0A072UEB4_MEDTR]	11.1211	4.83	11	2	2	4	393	43.5688	9.64209
J7H5L8	GCS OS=Cestrum nocturnum PE=2 SV=1 - [J7H5L8_CESNO]	14.8626	4.44	47	2	2	4	518	58.5246	7.45947
B5A7Q8	Glutamine synthetase OS=Brassica oleracea var. italica GN=GS1_1 PE=3 SV=1 - [B5A7Q8_BRAOT]	7.63851	7.87	85	2	2	2	356	39.1895	5.47803
Q7XYC1	Glutathione peroxidase (Fragment) OS=Triticum aestivum PE=2 SV=1 - [Q7XYC1_WHEAT]	5.76853	20.17	97	2	2	2	119	13.2258	8.98291
O65156	Glutathione peroxidase OS=Zantedeschia aethiopica GN=gpx PE=2 SV=1 - [O65156_ZANAE]	6.76554	8.2	19	2	2	2	244	26.745	9.72998
A0A061DX35	Glutathione reductase isoform 2 OS=Theobroma cacao GN=TCM_046980 PE=3 SV=1 - [A0A061DX35_THECC]	12.7086	4.94	23	1	2	4	547	59.7656	8.03076
Q6F4I4	Glutathione reductase OS=Zinnia violacea GN=ZeGR2 PE=2 SV=1 - [Q6F4I4_ZINVI]	9.52663	4.75	17	1	2	3	568	60.9474	8.63135
D0VFU1	Glyceraldehyde-3-phosphate dehydrogenase (Fragment) OS=Panax ginseng PE=3 SV=1 - [D0VFU1_PANGI]	6.50669	13.36	255	2	2	2	217	23.2761	5.96045
A0A075EZS4	Glyoxisomal malate dehydrogenase OS=Nicotiana tabacum GN=gMDH PE=2 SV=1 - [A0A075EZS4_TOBAC]	28.0883	7.28	54	2	2	8	357	37.5458	8.14795
A0A067E6X0	GrpE protein homolog OS=Citrus sinensis GN=CISIN_1g019043mg PE=3 SV=1 - [A0A067E6X0_CITSI]	6.66979	8.6	48	2	2	2	221	24.7486	4.65283
Q6L5N5	Heat shock protein 70 (Fragment) OS=Nicotiana benthamiana GN=Hsp70 PE=2 SV=1 - [Q6L5N5_NICBE]	7.33261	7.59	57	2	2	3	237	26.5652	5.0083
Q8L6T9	Histone H4 (Fragment) OS=Daucus carota GN=h4 PE=2 SV=1 - [Q8L6T9_DAUCA]	6.2629	33.85	193	2	2	2	65	7.42512	10.3452
B4FT85	Isochorismate synthase 1 OS=Zea mays GN=vdac1a PE=2 SV=1 - [B4FT85_MAIZE]	17.9615	12.32	6	1	2	4	276	29.4524	8.22119
W1PZQ4	Ketol-acid reductoisomerase OS=Amborella trichopoda GN=AMTR_s00021p00097710 PE=3 SV=1 - [W1PZQ4_AMBTC]	26.5601	5.11	77	1	2	7	587	63.5315	7.50342
M5X0L5	Ketol-acid reductoisomerase OS=Prunus persica GN=PRUPE_ppa003271mg PE=3 SV=1 - [M5X0L5_PRUPE]	15.2839	5.27	77	1	2	3	588	63.3882	6.66846
B9S999	Ketol-acid reductoisomerase OS=Ricinus communis GN=RCOM_1014850 PE=3 SV=1 - [B9S999_RICCO]	18.0733	7.58	79	1	2	4	594	64.2217	7.07861
B9GU43	LONG CHAIN ACYL-COA SYNTHETASE 9 family protein OS=Populus trichocarpa GN=POPTR_0002s08450g PE=4 SV=2 - [B9GU43_POPTR]	15.0387	3.88	15	1	2	4	696	76.1448	7.40088
S8DYB4	Malate dehydrogenase (Fragment) OS=Genlisea aurea GN=M569_06496 PE=3 SV=1 - [S8DYB4_9LAMI]	73.8883	8.31	10	1	2	19	313	33.0864	5.74463
O48656	Malic enzyme OS=Aloe arborescens PE=2 SV=1 - [O48656_ALOAR]	20.5768	7.94	9	1	2	4	592	65.1198	6.72705
U5GS58	Mitochondrial carnitine/acylcarnitine carrier-like family protein OS=Populus trichocarpa GN=POPTR_0001s02500g PE=3 SV=1 - [U5GS58_POPTR]	35.2355	12.5	6	1	2	9	296	30.3239	9.5249
A9YYH4	Mitochondrial chaperonin 60 (Fragment) OS=Capsicum annuum PE=2 SV=1 - [A9YYH4_CAPAN]	20.6155	21.21	1	2	2	5	66	7.18672	5.45264
A6N0B2	Mitochondrial formate dehydrogenase 1 (Fragment) OS=Oryza sativa subsp. indica PE=2 SV=1 - [A6N0B2_ORYSI]	7.51349	16.67	1	1	2	2	138	15.3226	7.97217
B9SJC9	Mitochondrial processing peptidase beta subunit, putative OS=Ricinus communis GN=RCOM_0525560 PE=3 SV=1 - [B9SJC9_RICCO]	26.698	4.42	17	1	2	7	475	52.7677	6.39209
W0TQL3	NADH dehydrogenase OS=Acacia mangium PE=2 SV=1 - [W0TQL3_ACAMN]	13.6196	8.05	35	2	2	4	385	43.2041	9.11475
E9P296	NADH dehydrogenase subunit 2 OS=Ricinus communis GN=nad2 PE=3 SV=1 - [E9P296_RICCO]	6.3072	4.3	115	2	2	2	488	53.5981	8.86572
M0TSF7	NADH-cytochrome b5 reductase OS=Musa acuminata subsp. malaccensis PE=3 SV=1 - [M0TSF7_MUSAM]	15.9686	15.52	4	2	2	4	277	30.8697	7.47412
A0A059CRI8	NADPH--cytochrome P450 reductase OS=Eucalyptus grandis GN=EUGRSUZ_C02330 PE=3 SV=1 - [A0A059CRI8_EUCGR]	8.60238	3.94	23	2	2	2	711	78.6763	5.31299
Q677B2	Nucleoside diphosphate kinase (Fragment) OS=Hyacinthus orientalis PE=2 SV=1 - [Q677B2_HYAOR]	6.52276	13.84	81	1	2	2	159	17.7373	9.11475
A0A059A729	Nucleoside diphosphate kinase OS=Eucalyptus grandis GN=EUGRSUZ_K02753 PE=3 SV=1 - [A0A059A729_EUCGR]	6.78477	9.7	82	1	2	2	237	25.4052	9.68604
Q338Z4	Os10g0377800 protein OS=Oryza sativa subsp. japonica GN=Os10g0377800 PE=3 SV=1 - [Q338Z4_ORYSJ]	5.60858	7.66	55	2	2	2	548	60.4399	8.01611
Q9M530	Peptidyl-prolyl cis-trans isomerase (Fragment) OS=Euphorbia esula PE=2 SV=1 - [Q9M530_EUPES]	8.57252	12.5	38	2	2	3	160	16.7643	8.79248
W1P8U7	Peptidyl-prolyl cis-trans isomerase OS=Amborella trichopoda GN=AMTR_s00016p00225920 PE=3 SV=1 - [W1P8U7_AMBTC]	18.1294	9.52	26	1	2	4	252	27.441	9.17334
A0A059D3H3	Peptidyl-prolyl cis-trans isomerase OS=Eucalyptus grandis GN=EUGRSUZ_B02135 PE=3 SV=1 - [A0A059D3H3_EUCGR]	9.43878	13.22	34	1	2	3	174	18.8482	7.37158
G8FRB6	Peptidyl-prolyl cis-trans isomerase OS=Gossypium hirsutum PE=2 SV=1 - [G8FRB6_GOSHI]	7.11256	12.07	22	1	2	2	174	18.7492	7.31299
I3S7Z5	Peptidyl-prolyl cis-trans isomerase OS=Medicago truncatula GN=MTR_1g117010 PE=2 SV=1 - [I3S7Z5_MEDTR]	12.3455	11.07	27	1	2	3	244	26.1686	9.62744
M5XGJ2	Peptidyl-prolyl cis-trans isomerase OS=Prunus persica GN=PRUPE_ppa010146mg PE=3 SV=1 - [M5XGJ2_PRUPE]	11.0626	10.31	27	1	2	3	262	27.8674	9.51025
V7CH50	Phosphoserine aminotransferase OS=Phaseolus vulgaris GN=PHAVU_003G269100g PE=3 SV=1 - [V7CH50_PHAVU]	11.2559	6.29	7	1	2	3	429	47.2377	7.50342
F6I7S4	Phosphoserine aminotransferase OS=Vitis vinifera GN=VIT_00s2607g00010 PE=3 SV=1 - [F6I7S4_VITVI]	6.64481	6.69	30	1	2	2	344	38.3904	7.06396
A0A097PKY8	Phytoene synthase (Fragment) OS=Sarcandra glabra PE=2 SV=1 - [A0A097PKY8_9MAGN]	12.7891	6.67	195	1	2	4	330	37.3692	6.354
C5I849	Phytoene synthase protein OS=Fragaria ananassa GN=psy PE=2 SV=1 - [C5I849_FRAAN]	33.8129	8.29	138	1	2	7	398	45.0911	8.55811
Q52QW5	Phytoene synthase, chloroplastic OS=Oncidium hybrid cultivar GN=PSY PE=2 SV=1 - [PSY_ONCHC]	35.1596	5.83	153	1	2	10	412	47.2269	7.50342
A0A061FB70	Plant neutral invertase family protein isoform 2 OS=Theobroma cacao GN=TCM_026793 PE=4 SV=1 - [A0A061FB70_THECC]	7.46671	3.85	125	2	2	3	546	62.14	8.1626
I6PZP8	Plasma membrane intrinsic protein 1 OS=Hedychium coronarium GN=PIP1 PE=2 SV=1 - [I6PZP8_HEDCO]	6.68214	8.04	186	2	2	2	286	30.4189	8.39697
K7UIX3	Plastid-lipid-associated protein 2 OS=Zea mays GN=Zm.118235 PE=4 SV=1 - [K7UIX3_MAIZE]	14.7309	9.55	19	2	2	4	314	33.5897	5.92236
F2DUR4	Predicted protein OS=Hordeum vulgare var. distichum PE=2 SV=1 - [F2DUR4_HORVD]	17.5328	8.32	58	1	2	3	637	67.5904	6.94678
A0A061EE67	Prohibitin 3 isoform 1 OS=Theobroma cacao GN=TCM_017081 PE=4 SV=1 - [A0A061EE67_THECC]	17.2832	9.64	61	1	2	4	280	30.6251	9.36377
B7FJH0	Prohibitin complex protein OS=Medicago truncatula GN=MTR_3g008250 PE=1 SV=1 - [B7FJH0_MEDTR]	7.93292	9.71	61	1	2	2	278	30.3151	8.88037
B9T1T3	Protein ABC1, mitochondrial, putative OS=Ricinus communis GN=RCOM_0690870 PE=4 SV=1 - [B9T1T3_RICCO]	9.72962	3.96	22	2	2	3	707	80.3292	9.33447
M8BH90	Protein disulfide-isomerase OS=Aegilops tauschii GN=F775_18563 PE=4 SV=1 - [M8BH90_AEGTA]	6.16202	4.33	20	2	2	2	439	48.8905	5.37646
A0A061GY45	Protein disulfide-isomerase OS=Theobroma cacao GN=TCM_042047 PE=3 SV=1 - [A0A061GY45_THECC]	25.8349	4.32	40	2	2	6	555	62.3251	4.75439
B5LAV4	Putative 3-oxoacyl-(Acyl-carrier-protein) synthase III OS=Capsicum annuum PE=2 SV=1 - [B5LAV4_CAPAN]	5.56173	4.64	33	2	2	2	431	45.57	6.7124
Q67W57	Putative ATP synthase delta chain OS=Oryza sativa subsp. japonica GN=OJ1226_A12.17 PE=2 SV=1 - [Q67W57_ORYSJ]	24.9904	9.33	8	2	2	7	225	25.0496	9.37842
H6TNN4	Putative ATP-ADP-transporter protein (Fragment) OS=Elaeis guineensis var. tenera PE=2 SV=1 - [H6TNN4_ELAGV]	7.46741	13.22	108	2	2	2	174	18.6348	7.88428
Q2TM89	Putative uncharacterized protein (Fragment) OS=Ipheion uniflorum PE=2 SV=1 - [Q2TM89_IPHUN]	7.62832	8.95	2	2	2	2	257	28.8399	6.62451
C6TH44	Putative uncharacterized protein OS=Glycine max PE=2 SV=1 - [C6TH44_SOYBN]	13.7718	10.38	65	1	2	4	289	31.8122	9.71533
A0A061FR95	S-adenosyl-L-methionine-dependent methyltransferases superfamily protein OS=Theobroma cacao GN=TCM_046892 PE=4 SV=1	9.33464	8.93	35	1	2	3	347	37.9152	7.50342
A0A0B0MT96	Membrane-associated 30 kDa, chloroplastic OS=Gossypium arboreum GN=F383_24918 PE=4 SV=1	6.88374	8.46	76	2	2	2	260	28.8858	5.52881
B9SQS5	3-isopropylmalate dehydratase, putative OS=Ricinus communis GN=RCOM_1217310 PE=4 SV=1	8.5727	5.05	71	2	2	3	515	56.0911	7.53271
Q8SMH8	RNA-binding protein OS=Persea americana GN=rbp33 PE=2 SV=1	11.54	12.18	38	1	2	3	312	34.5768	4.56396
A5B5A2	Putative uncharacterized protein OS=Vitis vinifera GN=VITISV_015143 PE=4 SV=1 - [A5B5A2_VITVI]	7.9918	24.51	29	2	2	2	102	11.0565	5.45264
W9RX96	Leucine aminopeptidase 3, chloroplastic OS=Morus notabilis GN=L484_002874 PE=3 SV=1	13.863	5.66	109	2	2	3	583	60.7424	7.34229
C5WME2	Putative uncharacterized protein Sb01g037220 OS=Sorghum bicolor GN=Sb01g037220 PE=4 SV=1 - [C5WME2_SORBI]	7.67212	14.45	15	1	2	2	173	19.3169	4.77979
C5YCL9	Putative uncharacterized protein Sb06g001970 OS=Sorghum bicolor GN=Sb06g001970 PE=3 SV=1 - [C5YCL9_SORBI]	17.2832	7.24	62	1	2	5	290	31.8473	7.15186
C5YT60	Putative uncharacterized protein Sb08g005050 OS=Sorghum bicolor GN=Sb08g005050 PE=3 SV=1 - [C5YT60_SORBI]	43.6227	6.77	49	2	2	8	458	47.6559	7.43018
Q84ZY2	Putative transketolase OS=Oryza sativa subsp. japonica GN=134P10.11 PE=4 SV=1	6.50084	4.35	3	1	2	2	598	64.8974	5.57959
B9IQY3	STARIK 1 family protein OS=Populus trichocarpa GN=POPTR_0019s15330g PE=3 SV=2 - [B9IQY3_POPTR]	5.14229	2.96	60	2	2	2	641	70.7151	8.30908
Q41608	Sucrose synthase 1 OS=Tulipa gesneriana PE=2 SV=1 - [SUS1_TULGE]	6.21772	3.11	325	2	2	2	805	92.1964	6.56592
B9RIC6	Sulfite reductase [ferredoxin], putative OS=Ricinus communis GN=RCOM_1577810 PE=4 SV=1 - [B9RIC6_RICCO]	8.57091	2.9	47	1	2	3	689	77.727	9.11475
M0U3M5	Sulfurtransferase OS=Musa acuminata subsp. malaccensis PE=4 SV=1 - [M0U3M5_MUSAM]	19.4837	6.63	3	1	2	6	377	41.1148	7.57666
C8CHT2	Superoxide dismutase [Cu-Zn] OS=Morella rubra PE=2 SV=1 - [C8CHT2_9ROSI]	11.432	18.42	234	1	2	3	152	15.3047	6.1001
G3E253	Superoxide dismutase [Cu-Zn] OS=Scutellaria baicalensis PE=2 SV=1 - [G3E253_SCUBA]	26.0324	11.84	52	1	2	8	228	22.9898	6.7417
K0A0L0	Superoxide dismutase OS=Elaeis guineensis var. tenera GN=MnSOD PE=2 SV=1 - [K0A0L0_ELAGV]	215.907	13.52	53	2	2	37	244	26.7328	7.66455
A0A097ZMY4	Thylakoid ascorbate peroxidases (Fragment) OS=Allium fistulosum GN=thylakoid APX PE=4 SV=1 - [A0A097ZMY4_ALLFI]	22.9844	32.5	2	2	2	4	120	12.9835	5.49072
Q677A4	Transaldolase (Fragment) OS=Hyacinthus orientalis PE=2 SV=1 - [Q677A4_HYAOR]	14.229	8.33	5	1	2	4	264	28.7341	7.28369
D7T6T0	Type II peroxiredoxin F OS=Vitis vinifera GN=VIT_05s0020g02850 PE=2 SV=1 - [D7T6T0_VITVI]	9.3267	8.96	14	2	2	3	201	21.8114	8.646
A0A059CA13	Ubiquinol oxidase OS=Eucalyptus grandis GN=EUGRSUZ_E03960 PE=3 SV=1 - [A0A059CA13_EUCGR]	10.2766	2.85	1	2	2	3	351	40.3278	6.06201
I1PPE1	Ubiquinol oxidase OS=Oryza glaberrima PE=3 SV=1 - [I1PPE1_ORYGL]	9.04759	8.46	13	1	2	3	331	37.085	8.35303
Q2VJ43	Ubiquitin monomer protein (Fragment) OS=Morus mongolica PE=2 SV=1 - [Q2VJ43_9ROSA]	14.2372	23.68	264	2	2	9	152	17.0212	7.40088
R0HA13	Uncharacterized protein (Fragment) OS=Capsella rubella GN=CARUB_v100175350mg PE=4 SV=1 - [R0HA13_9BRAS]	5.88723	5.99	35	2	2	2	317	35.3221	7.13721
A0A061F6H1	Pyridoxal phosphate-dependent enzyme, YBL036C type isoform 2 OS=Theobroma cacao GN=TCM_030828 PE=3 SV=1	7.06332	11.29	80	2	2	2	186	20.3216	8.79248
A0A022Q0Y1	Uncharacterized protein (Fragment) OS=Erythranthe guttata GN=MIMGU_mgv1a0059061mg PE=4 SV=1 - [A0A022Q0Y1_ERYGU]	6.1249	9.06	51	2	2	2	309	33.7056	6.80029
M0YHU1	Uncharacterized protein (Fragment) OS=Hordeum vulgare var. distichum PE=4 SV=1 - [M0YHU1_HORVD]	12.0844	10.38	18	2	2	3	260	29.8712	6.23975
A0A072UDY2	Presequence protease OS=Medicago truncatula GN=MTR_5g004680 PE=3 SV=1	5.81318	2.03	13	1	2	2	986	110.597	5.10986
W5DNQ1	Uncharacterized protein (Fragment) OS=Triticum aestivum PE=4 SV=1 - [W5DNQ1_WHEAT]	11.1292	14.63	93	1	2	3	164	17.9938	9.40771
W5HU91	Uncharacterized protein (Fragment) OS=Triticum aestivum PE=4 SV=1 - [W5HU91_WHEAT]	8.50355	6.78	40	1	2	3	295	31.8838	9.43701
B9SI90	5-methyltetrahydropteroyltriglutamate--homocysteine methyltransferase, putative OS=Ricinus communis GN=RCOM_1321820 PE=3 SV=1	13.1233	3.53	123	1	2	4	765	84.6555	6.65381
W1P8B5	Uncharacterized protein OS=Amborella trichopoda GN=AMTR_s00016p00076190 PE=3 SV=1 - [W1P8B5_AMBTC]	7.20689	5.54	1	2	2	2	433	47.4225	6.44287
W1PFP5	Uncharacterized protein OS=Amborella trichopoda GN=AMTR_s00017p00255800 PE=4 SV=1 - [W1PFP5_AMBTC]	16.2457	5.63	28	1	2	4	462	51.4326	6.29053
W1PBP0	Uncharacterized protein OS=Amborella trichopoda GN=AMTR_s00053p00045580 PE=4 SV=1 - [W1PBP0_AMBTC]	20.0998	3.66	12	1	2	5	601	68.3433	8.27979
W1NTJ0	Uncharacterized protein OS=Amborella trichopoda GN=AMTR_s00103p00060940 PE=4 SV=1 - [W1NTJ0_AMBTC]	15.578	4.66	63	1	2	7	386	42.5835	9.45166
W1PV66	Uncharacterized protein OS=Amborella trichopoda GN=AMTR_s00165p00011470 PE=3 SV=1 - [W1PV66_AMBTC]	15.5129	4.91	22	1	2	5	448	49.1059	9.24658
W9SGL6	31 kDa ribonucleoprotein OS=Morus notabilis GN=L484_017695 PE=4 SV=1	8.72506	7.36	37	1	2	3	326	35.7376	4.729
A0A087GRN8	Uncharacterized protein OS=Arabis alpina GN=AALP_AA6G256100 PE=3 SV=1 - [A0A087GRN8_ARAAL]	11.5502	7.64	52	2	2	3	406	44.8849	7.94287
I1H1N5	Uncharacterized protein OS=Brachypodium distachyon GN=BRADI1G51120 PE=4 SV=1 - [I1H1N5_BRADI]	10.386	15.95	11	1	2	3	163	17.8848	5.56689
B6TWB6	Phytoene synthase OS=Zea mays PE=2 SV=1	11.7921	6.62	31	2	2	4	302	33.5716	8.93896
I1H789	Uncharacterized protein OS=Brachypodium distachyon GN=BRADI1G67480 PE=4 SV=1 - [I1H789_BRADI]	135.542	4.23	4	1	2	30	591	64.3196	7.35693
I1ITU2	Uncharacterized protein OS=Brachypodium distachyon GN=BRADI4G40870 PE=4 SV=1 - [I1ITU2_BRADI]	14.376	8.51	41	1	2	3	470	52.578	6.01123
V4TY99	Uncharacterized protein OS=Citrus clementina GN=CICLE_v10009443mg PE=4 SV=1 - [V4TY99_9ROSI]	18.8857	17.72	34	1	2	5	158	16.6737	8.57275
B9RB24	1-deoxy-D-xylulose 5-phosphate reductoisomerase, chloroplast, putative OS=Ricinus communis GN=RCOM_1510580 PE=3 SV=1	15.1466	4.83	3	1	2	4	497	54.2523	6.94678
A0A067FUP0	Uncharacterized protein OS=Citrus sinensis GN=CISIN_1g010845mg PE=4 SV=1 - [A0A067FUP0_CITSI]	74.3185	9.97	71	1	2	16	351	38.657	7.78174
A0A0A0L683	Uncharacterized protein OS=Cucumis sativus GN=Csa_3G073880 PE=4 SV=1 - [A0A0A0L683_CUCSA]	10.0143	6.21	29	2	2	3	306	33.483	6.90283
A0A0A0KWI3	Uncharacterized protein OS=Cucumis sativus GN=Csa_4G036590 PE=4 SV=1 - [A0A0A0KWI3_CUCSA]	12.3048	4.53	46	1	2	4	486	52.9871	7.59131
B8K204	Enoyl-ACP reductase OS=Malus domestica PE=2 SV=1	10.465	7.93	46	1	2	4	391	41.3823	8.44092
A0A0A0KRC5	Uncharacterized protein OS=Cucumis sativus GN=Csa_5G165210 PE=4 SV=1 - [A0A0A0KRC5_CUCSA]	10.9605	4.91	72	1	2	3	652	73.4504	7.7085
A0A0A0KRN8	A0A0A0KRN8_CUCSA Fructose-bisphosphate aldolase OS=Cucumis sativus GN=Csa_5G576660 PE=3 SV=1	16.3789	9.49	11	1	2	4	390	42.3497	8.52881
A0A0A0KRV0	Uncharacterized protein OS=Cucumis sativus GN=Csa_5G624440 PE=4 SV=1 - [A0A0A0KRV0_CUCSA]	13.7485	14.39	25	2	2	4	132	14.9737	9.08545
A0A022QB43	Uncharacterized protein OS=Erythranthe guttata GN=MIMGU_mgv1a007420mg PE=4 SV=1 - [A0A022QB43_ERYGU]	6.81995	7.02	27	2	2	2	356	38.4187	7.13721
A0A0G2SJ80	Enoyl-ACP Reductase OS=Salvia miltiorrhiza GN=ENR2 PE=2 SV=1	18.7127	7.93	37	1	2	5	391	41.1413	8.77783
A0A022PXD0	Uncharacterized protein OS=Erythranthe guttata GN=MIMGU_mgv1a008344mg PE=4 SV=1 - [A0A022PXD0_ERYGU]	11.9709	6.9	14	2	2	3	377	41.2776	8.88037
O50039	Ornithine carbamoyltransferase, chloroplastic OS=Arabidopsis thaliana GN=OTC PE=2 SV=2	8.72152	7.47	33	1	2	2	375	40.941	8.01611
B9S4P9	Chloroplast inner envelope protein, putative OS=Ricinus communis GN=RCOM_0990980 PE=4 SV=1	19.1468	8.38	75	1	2	4	346	38.8741	8.89502
A0A022RXZ7	Uncharacterized protein OS=Erythranthe guttata GN=MIMGU_mgv1a010551mg PE=3 SV=1 - [A0A022RXZ7_ERYGU]	12.6545	9.06	18	1	2	3	309	33.4277	5.41455
A0A059DKH3	Uncharacterized protein OS=Eucalyptus grandis GN=EUGRSUZ_A02931 PE=4 SV=1 - [A0A059DKH3_EUCGR]	6.54042	9.02	54	2	2	2	255	28.0679	5.66846
A0A0B2P2S4	Heat shock cognate protein 80 OS=Glycine soja GN=glysoja_028446 PE=3 SV=1	11.7534	3.76	128	1	2	3	691	78.9591	5.021
B9RDN8	Glutathione-regulated potassium-efflux system protein kefB, putative OS=Ricinus communis GN=RCOM_1614600 PE=4 SV=1	33.6698	3.43	21	1	2	7	1223	132.242	5.14795
A0A059ATS4	Uncharacterized protein OS=Eucalyptus grandis GN=EUGRSUZ_H00144 PE=4 SV=1 - [A0A059ATS4_EUCGR]	6.81523	7.47	24	2	2	2	281	30.0571	9.40771
A0A059AZX1	Uncharacterized protein OS=Eucalyptus grandis GN=EUGRSUZ_H01863 PE=4 SV=1 - [A0A059AZX1_EUCGR]	12.1695	4.46	41	2	2	3	605	68.3955	7.98682
A0A059B2H6	Uncharacterized protein OS=Eucalyptus grandis GN=EUGRSUZ_H02826 PE=4 SV=1 - [A0A059B2H6_EUCGR]	8.45442	6.77	38	2	2	3	251	26.722	5.59229
V4KQG9	Uncharacterized protein OS=Eutrema salsugineum GN=EUTSA_v10004245mg PE=4 SV=1 - [V4KQG9_EUTSA]	5.85438	4.35	42	2	2	2	437	46.6136	7.26904
V4M9A7	Uncharacterized protein OS=Eutrema salsugineum GN=EUTSA_v10017805mg PE=4 SV=1 - [V4M9A7_EUTSA]	30.44	11.11	5	1	2	7	333	37.6288	7.78174
V4MDS1	Uncharacterized protein OS=Eutrema salsugineum GN=EUTSA_v10025546mg PE=3 SV=1 - [V4MDS1_EUTSA]	27.0195	6.67	24	1	2	7	360	39.1565	7.62061
S8DXY9	Uncharacterized protein OS=Genlisea aurea GN=M569_09950 PE=3 SV=1 - [S8DXY9_9LAMI]	9.49579	3.41	164	2	2	3	615	67.8717	9.08545
S8C6K7	Uncharacterized protein OS=Genlisea aurea GN=M569_14744 PE=4 SV=1 - [S8C6K7_9LAMI]	6.67115	13.56	13	1	2	2	177	19.9573	4.91943
A0A0B2SGM2	Ornithine carbamoyltransferase, chloroplastic OS=Glycine soja GN=glysoja_023089 PE=3 SV=1	8.03266	7.54	21	1	2	2	358	39.9754	8.47021
I1JAH2	Uncharacterized protein OS=Glycine max PE=4 SV=1 - [I1JAH2_SOYBN]	9.83137	15.38	43	2	2	3	156	18.1072	9.02686
I1MFL4	Chromoplast-specific carotenoid-associated protein OS=Narcissus tazetta var. Chinensis	82.8302	7.84	24	2	2	19	306	33.2747	5.85889
A0A072VJ38	Carotenoid isomerase OS=Medicago truncatula GN=MTR_1g054965 PE=4 SV=1	20.7507	3.66	20	1	2	6	655	72.1681	7.7085
K7MTK6	Uncharacterized protein OS=Glycine max PE=4 SV=1 - [K7MTK6_SOYBN]	6.00197	5.92	23	2	2	2	355	39.0174	6.66846
C4PW04	MPBQ methyltransferase (Fragment) OS=Triticum aestivum GN=mpbq mt PE=2 SV=1	17.4396	15.34	80	1	2	4	176	20.1833	8.23584
M7Z3W0	Pyruvate dehydrogenase E1 component subunit beta OS=Triticum urartu GN=TRIUR3_08653 PE=4 SV=1	20.7184	9.85	41	2	2	6	264	29.0426	6.72705
M0Y6L7	Uncharacterized protein OS=Hordeum vulgare var. distichum PE=4 SV=1 - [M0Y6L7_HORVD]	14.3627	7.85	32	1	2	4	331	34.4966	7.29834
A0A067JHP0	Uncharacterized protein OS=Jatropha curcas GN=JCGZ_26129 PE=4 SV=1 - [A0A067JHP0_JATCU]	13.4964	18.01	79	2	2	3	211	22.8315	4.66553
A0A067JSQ4	Uncharacterized protein OS=Jatropha curcas GN=JCGZ_26395 PE=4 SV=1 - [A0A067JSQ4_JATCU]	42.7877	8.67	2	1	2	8	369	39.8584	5.2876
B7FIM7	Inorganic pyrophosphatase OS=Medicago truncatula, chloroplastic GN=MTR_2g010430 PE=2 SV=1	18.1692	11	33	1	2	4	291	32.3178	6.58057
I3T3P4	Uncharacterized protein OS=Lotus japonicus PE=2 SV=1 - [I3T3P4_LOTJA]	7.92441	10.29	137	2	2	2	243	28.3936	10.0522
W9SFV2	Uncharacterized protein OS=Morus notabilis GN=L484_000227 PE=4 SV=1 - [W9SFV2_9ROSA]	27.3275	15.73	42	2	2	6	178	19.0149	5.09717
M0RJH3	Uncharacterized protein OS=Musa acuminata subsp. malaccensis PE=3 SV=1 - [M0RJH3_MUSAM]	31.0412	5.92	46	1	2	7	422	45.7815	7.21045
B9GZ15	Transaldolase family protein OS=Populus trichocarpa GN=POPTR_0003s16030g PE=3 SV=1	18.7665	4.67	22	1	2	5	493	53.4869	8.104
M0SJL4	Uncharacterized protein OS=Musa acuminata subsp. malaccensis PE=3 SV=1 - [M0SJL4_MUSAM]	23.5562	8.68	48	2	2	5	357	38.6001	8.99756
A0A061FJZ0	Ornithine carbamoyltransferase isoform 1 OS=Theobroma cacao GN=TCM_034077 PE=3 SV=1	14.8349	7.94	13	1	2	4	378	41.4171	7.85498
D2KLG9	Stroma ascorbate peroxidase OS=Suaeda salsa PE=2 SV=1	11.1695	10.03	25	1	2	3	309	33.4827	7.00537
M0TD09	Uncharacterized protein OS=Musa acuminata subsp. malaccensis PE=3 SV=1 - [M0TD09_MUSAM]	5.65641	8.31	24	2	2	2	301	33.101	9.99365
M0RJE8	Uncharacterized protein OS=Musa acuminata subsp. malaccensis PE=4 SV=1 - [M0RJE8_MUSAM]	13.1929	3.82	53	2	2	4	523	57.09	6.1001
M0RRH4	Uncharacterized protein OS=Musa acuminata subsp. malaccensis PE=4 SV=1 - [M0RRH4_MUSAM]	7.36101	3.59	36	1	2	2	697	76.3964	7.45947
M0RTH3	Uncharacterized protein OS=Musa acuminata subsp. malaccensis PE=4 SV=1 - [M0RTH3_MUSAM]	12.9059	16.44	41	2	2	3	146	16.3501	8.07471
M0S298	Uncharacterized protein OS=Musa acuminata subsp. malaccensis PE=4 SV=1 - [M0S298_MUSAM]	9.53657	3.34	4	1	2	3	688	76.9108	9.26123
M0SWV0	Uncharacterized protein OS=Musa acuminata subsp. malaccensis PE=4 SV=1 - [M0SWV0_MUSAM]	6.92351	10.55	4	1	2	2	275	29.2993	9.0415
Q9SPM2	Monodehydroascorbate reductase (Fragment) OS=Zantedeschia aethiopica GN=MDAR PE=2 SV=2	7.93994	5.64	1	2	2	2	479	52.2178	6.80029
M0SZY8	Uncharacterized protein OS=Musa acuminata subsp. malaccensis PE=4 SV=1 - [M0SZY8_MUSAM]	20.3873	9.92	38	1	2	5	252	27.1468	8.49951
M0T1S4	Uncharacterized protein OS=Musa acuminata subsp. malaccensis PE=4 SV=1 - [M0T1S4_MUSAM]	10.1463	6.78	5	2	2	3	428	46.6919	7.89893
Q53L28	Acetolactate synthase small subunit, putative, expressed OS=Oryza sativa subsp. japonica GN=LOC_Os11g14950 PE=4 SV=1	10.2849	2.81	1	2	2	3	392	43.2888	6.15088
Q94JQ4	RIDA_ARATH Reactive Intermediate Deaminase A, chloroplastic OS=Arabidopsis thaliana GN=RIDA PE=1 SV=1	29.0172	17.2	30	1	2	7	186	19.7224	9.0708
R9TH24	Chromoplast-specific carotenoid-associated protein OS=Narcissus tazetta var. chinensis GN=CHRC PE=2 SV=1	19.2071	11.24	1	2	2	4	249	26.7451	4.70361
M0TMM7	Uncharacterized protein OS=Musa acuminata subsp. malaccensis PE=4 SV=1 - [M0TMM7_MUSAM]	11.4439	5.78	23	1	2	3	415	46.2735	5.93506
M0TP05	Uncharacterized protein OS=Musa acuminata subsp. malaccensis PE=4 SV=1 - [M0TP05_MUSAM]	114.942	13.2	3	2	2	29	197	21.3051	8.98291
M0TSH1	Uncharacterized protein OS=Musa acuminata subsp. malaccensis PE=4 SV=1 - [M0TSH1_MUSAM]	10.3668	3.56	7	2	2	4	618	69.6613	6.68311
M0TU23	Uncharacterized protein OS=Musa acuminata subsp. malaccensis PE=4 SV=1 - [M0TU23_MUSAM]	7.38395	7.32	7	1	2	2	369	39.136	9.33447
J3KUI1	Uncharacterized protein OS=Oryza brachyantha GN=OB0054G10050 PE=4 SV=1 - [J3KUI1_ORYBR]	13.9057	3.92	37	2	2	3	766	87.3592	5.73193
J3LSV7	Uncharacterized protein OS=Oryza brachyantha GN=OB03G41330 PE=4 SV=1 - [J3LSV7_ORYBR]	27.6096	8.36	33	1	2	6	299	33.6042	8.00146
J3NBX3	Uncharacterized protein OS=Oryza brachyantha GN=OB12G14810 PE=4 SV=1 - [J3NBX3_ORYBR]	13.3049	6.57	35	1	2	3	487	54.429	6.354
Q2F937	Uncharacterized protein OS=Oryza sativa subsp. japonica GN=orf25 PE=4 SV=1 - [Q2F937_ORYSJ]	9.45618	10.66	71	1	2	3	197	22.1457	9.24658
V7BUA7	Uncharacterized protein OS=Phaseolus vulgaris GN=PHAVU_005G001600g PE=4 SV=1 - [V7BUA7_PHAVU]	5.82501	10.49	31	1	2	2	305	33.6853	8.60205
A0A061G4U3	Terpenoid synthases superfamily protein OS=Theobroma cacao GN=TCM_016038 PE=4 SV=1	8.00864	9.97	11	2	2	2	301	33.6656	9.24658
B9I9S5	Uncharacterized protein OS=Populus trichocarpa GN=POPTR_0014s12500g PE=3 SV=2 - [B9I9S5_POPTR]	8.94683	2.92	5	1	2	2	1507	168.638	7.57666
B9IEJ1	Uncharacterized protein OS=Populus trichocarpa GN=POPTR_0015s04650g PE=3 SV=2 - [B9IEJ1_POPTR]	13.4064	5.27	22	1	2	3	550	59.5277	7.78174
B9IFD8	Uncharacterized protein OS=Populus trichocarpa GN=POPTR_0015s11070g PE=4 SV=2 - [B9IFD8_POPTR]	14.6057	9.16	14	2	2	4	251	27.3584	8.27979
M5X9X0	Uncharacterized protein OS=Prunus persica GN=PRUPE_ppa002977mg PE=4 SV=1 - [M5X9X0_PRUPE]	18.303	5.2	23	2	2	5	615	67.914	6.68311
W9QYX9	L-ascorbate peroxidase, chloroplastic OS=Morus notabilis GN=L484_013363 PE=3 SV=1	9.97462	5.24	22	1	2	3	420	45.4065	8.38232
M5VLF3	Uncharacterized protein OS=Prunus persica GN=PRUPE_ppa009326mg PE=3 SV=1 - [M5VLF3_PRUPE]	8.9108	6.06	1	1	2	3	297	30.2247	9.15869
M5XAM3	Uncharacterized protein OS=Prunus persica GN=PRUPE_ppa009505mg PE=4 SV=1 - [M5XAM3_PRUPE]	11.5637	8.97	66	1	2	3	290	32.0102	9.36377
M5X1H4	Uncharacterized protein OS=Prunus persica GN=PRUPE_ppa013039mg PE=4 SV=1 - [M5X1H4_PRUPE]	7.38558	18.18	26	2	2	2	143	16.4468	4.58936
K3XW18	Uncharacterized protein OS=Setaria italica GN=Si006126m.g PE=4 SV=1 - [K3XW18_SETIT]	40.4599	6	10	1	2	9	583	64.7878	6.7124
K3Y8L8	Uncharacterized protein OS=Setaria italica GN=Si010560m.g PE=4 SV=1 - [K3Y8L8_SETIT]	9.87242	6.61	36	2	2	3	333	36.7885	8.646
FABI1	Enoyl-[acyl-carrier-protein] reductase [NADH] 1, chloroplastic OS=Oryza sativa subsp. japonica GN=Os08g0327400 PE=2 SV=1	15.4645	7.84	69	2	2	4	370	38.8761	8.85107
K3ZRM4	Uncharacterized protein OS=Setaria italica GN=Si029254m.g PE=4 SV=1 - [K3ZRM4_SETIT]	8.42097	4.92	14	2	2	2	610	67.5394	6.41748
A0A061DRQ6	Glucose-inhibited division family A protein isoform 1 OS=Theobroma cacao GN=TCM_001538 PE=3 SV=1	15.3694	3.68	34	2	2	4	707	79.1614	8.1333
K4B778	Uncharacterized protein OS=Solanum lycopersicum GN=Solyc02g067460.2 PE=4 SV=1 - [K4B778_SOLLC]	25.2166	7.61	21	0	2	9	276	29.5412	8.60205
K4C3F2	Uncharacterized protein OS=Solanum lycopersicum GN=Solyc06g007710.2 PE=4 SV=1 - [K4C3F2_SOLLC]	21.8271	7.64	29	1	2	7	314	34.5893	7.1958
M0ZKH7	Uncharacterized protein OS=Solanum tuberosum GN=PGSC0003DMG400001041 PE=4 SV=1 - [M0ZKH7_SOLTU]	5.54492	35.48	171	2	2	2	62	6.61051	7.18115
M1BUA3	Uncharacterized protein OS=Solanum tuberosum GN=PGSC0003DMG400020576 PE=4 SV=1 - [M1BUA3_SOLTU]	54.758	19.08	2	2	2	12	152	15.7265	8.1333
M1C1V7	Uncharacterized protein OS=Solanum tuberosum GN=PGSC0003DMG400022489 PE=4 SV=1 - [M1C1V7_SOLTU]	7.81933	13.95	6	2	2	2	215	24.5065	5.47803
D7LXC9	Short-chain dehydrogenase/reductase family protein OS=Arabidopsis lyrata subsp. lyrata GN=ARALYDRAFT_911243 PE=4 SV=1	7.46567	10.92	25	2	2	2	284	30.9087	7.79639
W5EHV3	Uncharacterized protein OS=Triticum aestivum PE=3 SV=1 - [W5EHV3_WHEAT]	21.6978	8.54	12	2	2	5	363	39.4274	5.84619
N1QRA8	Putative arsenical pump-driving ATPase OS=Aegilops tauschii GN=F775_30660 PE=4 SV=1	18.9489	14.78	75	2	2	5	230	25.3865	6.1001
A0A096SZB7	Uncharacterized protein OS=Zea mays GN=cl3204_1 PE=4 SV=1 - [A0A096SZB7_MAIZE]	27.5619	15.38	18	1	2	8	208	22.8714	5.59229
C0HGZ1	Uncharacterized protein OS=Zea mays GN=LOC100276531 PE=2 SV=1 - [C0HGZ1_MAIZE]	9.12353	6.99	46	2	2	3	372	40.481	7.25439
Q7SIC9	Transketolase, chloroplastic OS=Zea mays PE=1 SV=1	7.63701	8.21	12	1	2	2	621	66.8656	6.06201
A0A096QQS3	Uncharacterized protein OS=Zea mays GN=LOC100283093 PE=4 SV=1 - [A0A096QQS3_MAIZE]	29.2187	13.45	28	1	2	8	171	18.5829	9.34912
C0PI72	Uncharacterized protein OS=Zea mays GN=LOC100284299 PE=2 SV=1 - [C0PI72_MAIZE]	4.94087	8.3	65	2	2	2	229	24.5249	7.04932
C0PHH5	Dihydrolipoyl dehydrogenase OS=Zea mays GN=LOC100383599 PE=2 SV=1	13.6185	4.91	29	2	2	4	529	55.728	7.40088
H2KWV0	5-methyltetrahydropteroyltriglutamate-homocysteine methyltransferase, putative, expressed OS=Oryza sativa subsp. japonica GN=LOC_Os12g42884 PE=4 H2KWV0_ORYSJ 5-methyltetrahydropteroyltriglutamate-homocysteine methyltransferase, putative, expressed OS=Oryza sativa subsp. japonica GN=LOC_Os12g42884 PE=4 SV=1	8.46606	9.63	129	1	2	3	270	30.3053	6.30322
A0A096UG43	Uncharacterized protein OS=Zea mays PE=4 SV=1 - [A0A096UG43_MAIZE]	7.08246	15.65	422	2	2	2	147	16.5507	8.67529
A0A067L5S0	Xylose isomerase OS=Jatropha curcas GN=JCGZ_23014 PE=3 SV=1 - [A0A067L5S0_JATCU]	6.44392	4.61	52	1	2	2	477	53.2247	5.65576
A0A061FYP9	Xylose isomerase OS=Theobroma cacao GN=TCM_045339 PE=3 SV=1 - [A0A061FYP9_THECC]	5.58636	4.4	55	1	2	2	409	46.263	5.96045
I7H187	Zeta-carotene desaturase (Fragment) OS=Sandersonia aurantiaca GN=ZDS PE=2 SV=1 - [I7H187_SANAU]	21.6092	9.35	1	1	2	5	278	31.341	5.41455
W5GTY8	2-C-methyl-D-erythritol 2,4-cyclodiphosphate synthase (Fragment) OS=Triticum aestivum PE=3 SV=1 - [W5GTY8_WHEAT]	8.17228	18.01	80	3	3	3	161	17.4432	6.7124
G7IPF6	2-oxoacid dehydrogenase acyltransferase family protein OS=Medicago truncatula GN=MTR_2g006820 PE=1 SV=1 - [G7IPF6_MEDTR]	35.7402	9.93	50	1	3	10	453	49.5072	9.11475
B9HCP2	3-ketoacyl-CoA synthase OS=Populus trichocarpa GN=POPTR_0006s23460g PE=3 SV=1 - [B9HCP2_POPTR]	15.2358	6.19	174	2	3	5	533	60.5381	9.18799
D7KFI9	3-phosphoglycerate dehydrogenase OS=Arabidopsis lyrata subsp. lyrata GN=PGDH PE=3 SV=1 - [D7KFI9_ARALL]	10.7113	6.2	47	2	3	4	613	65.631	6.0874
Q0WPY5	ABC transporter-like protein OS=Arabidopsis thaliana GN=At3g62700 PE=2 SV=1 - [Q0WPY5_ARATH]	8.78169	3.62	72	1	3	3	940	105.05	6.20166
W1NUK2	Acetyltransferase component of pyruvate dehydrogenase complex OS=Amborella trichopoda GN=AMTR_s00170p00040980 PE=3 SV=1 - [W1NUK2_AMBTC]	34.8597	6.99	7	1	3	11	558	60.387	7.51807
M1BM43	Acetyltransferase component of pyruvate dehydrogenase complex OS=Solanum tuberosum GN=PGSC0003DMG400018735 PE=3 SV=1 - [M1BM43_SOLTU]	26.4007	5.62	28	1	3	9	552	59.6023	8.42627
W5DSM5	Acetyltransferase component of pyruvate dehydrogenase complex OS=Triticum aestivum PE=3 SV=1 - [W5DSM5_WHEAT]	15.3837	10.29	13	2	3	4	418	45.0641	5.61768
L0GAQ8	Actin (Fragment) OS=Aconitum balfourii PE=2 SV=1 - [L0GAQ8_9MAGN]	19.6918	26	339	3	3	6	150	16.4153	6.52197
Q570J3	Adenylosuccinate synthetase (Fragment) OS=Arabidopsis thaliana GN=At3g57610 PE=2 SV=1 - [Q570J3_ARATH]	17.8896	18.01	65	3	3	5	161	17.6843	6.56592
B9RIA6	ADP,ATP carrier protein, putative OS=Ricinus communis GN=RCOM_1577410 PE=3 SV=1 - [B9RIA6_RICCO]	107.301	9.64	11	1	3	31	363	39.5503	9.70068
W9RMT5	Aldehyde dehydrogenase family 2 member OS=Morus notabilis GN=L484_014994 PE=3 SV=1 - [W9RMT5_9ROSA]	34.0966	6.41	91	1	3	9	546	59.3556	8.11865
A0A059BY89	Aldehyde dehydrogenase OS=Eucalyptus grandis GN=EUGRSUZ_F03800 PE=3 SV=1 - [A0A059BY89_EUCGR]	13.2152	7.72	85	3	3	4	479	52.1945	8.14795
A0A023T0F2	ATPase subunit 4 OS=Chrysobalanus icaco GN=atp4 PE=4 SV=1 - [A0A023T0F2_CHRIA]	15.7635	14.59	105	1	3	5	185	20.561	9.17334
D7KMA1	BCDH BETA1 OS=Arabidopsis lyrata subsp. lyrata GN=ARALYDRAFT_892547 PE=4 SV=1 - [D7KMA1_ARALL]	20.1716	12.22	39	2	3	5	352	38.7718	6.7124
A0A078FLP9	BnaC04g26520D protein OS=Brassica napus GN=BnaC04g26520D PE=3 SV=1 - [A0A078FLP9_BRANA]	19.8841	12.81	79	1	3	5	281	30.243	9.21729
A0A078F9V9	BnaC09g43670D protein OS=Brassica napus GN=BnaC09g43670D PE=3 SV=1 - [A0A078F9V9_BRANA]	14.4168	7.74	35	1	3	4	439	47.8797	6.88818
V5K7G6	Carotenoid isomerase (Fragment) OS=Chrysanthemum boreale PE=2 SV=1 - [V5K7G6_9ASTR]	152.352	7.69	44	1	3	34	559	60.7107	8.1626
B7E707	cDNA clone:001-040-H03, full insert sequence OS=Oryza sativa subsp. japonica PE=2 SV=1 - [B7E707_ORYSJ]	32.7897	12.92	29	1	3	8	356	38.4866	5.17334
D2K271	Chloroplast ascorbate peroxidase OS=Nelumbo nucifera PE=2 SV=1 - [D2K271_NELNU]	17.172	11.53	77	1	3	5	347	37.9304	8.51416
B9I6V1	Chloroplast inner envelope family protein OS=Populus trichocarpa GN=POPTR_0013s15040g PE=4 SV=2 - [B9I6V1_POPTR]	27.6642	3.56	7	1	3	7	1011	111.828	5.5415
A1BQW6	Chloroplast translation elongation factor (Fragment) OS=Nicotiana attenuata GN=tef PE=2 SV=1 - [A1BQW6_NICAT]	38.4629	15.11	62	1	3	8	311	33.58	5.61768
K4FWQ6	Citrate synthase OS=Capsicum annuum GN=CTS PE=2 SV=1 - [K4FWQ6_CAPAN]	89.5909	9.57	15	1	3	19	470	52.4331	7.62061
P83372	Citrate synthase, mitochondrial OS=Fragaria ananassa GN=MCSI PE=1 SV=1 - [CISY_FRAAN]	106.658	9.17	8	1	3	28	469	52.2492	8.44092
A0A068TM90	Coffea canephora DH200=94 genomic scaffold, scaffold_1 OS=Coffea canephora GN=GSCOC_T00014327001 PE=3 SV=1 - [A0A068TM90_COFCA]	12.1312	9.45	30	1	3	3	381	42.7435	5.07178
M5Y9Z3	Cysteine synthase OS=Prunus persica GN=PRUPE_ppa006674mg PE=3 SV=1 - [M5Y9Z3_PRUPE]	13.6092	9	80	3	3	4	400	42.3763	8.74854
B9GZ18	Cytochrome b-c1 complex subunit Rieske, mitochondrial OS=Populus trichocarpa GN=POPTR_0003s16060g PE=4 SV=1 - [B9GZ18_POPTR]	20.8402	11.03	71	1	3	6	272	29.7103	8.33838
B9RG04	Cytochrome b-c1 complex subunit Rieske, mitochondrial OS=Ricinus communis GN=RCOM_1438410 PE=4 SV=1 - [B9RG04_RICCO]	31.8624	14.77	50	1	3	8	264	29.0751	8.70459
A0A087GFL6	Elongation factor Tu OS=Arabis alpina GN=AALP_AA7G030600 PE=3 SV=1 - [A0A087GFL6_ARAAL]	51.8673	9.83	74	1	3	10	468	50.8862	6.13818
O04186	Fd-GOGAT protein (Fragment) OS=Oryza sativa PE=2 SV=1 - [O04186_ORYSA]	13.2914	5.63	83	3	3	4	746	79.4407	6.27783
A0A061GK47	FTSH protease 4 isoform 2 OS=Theobroma cacao GN=TCM_037298 PE=3 SV=1 - [A0A061GK47_THECC]	34.2218	6.36	22	1	3	8	708	76.5378	8.19189
A0A087G5H7	Glutamate dehydrogenase OS=Arabis alpina GN=AALP_AA8G069800 PE=3 SV=1 - [A0A087G5H7_ARAAL]	23.1815	10.95	67	1	3	5	411	44.6548	6.63916
B9SLG6	Glutamate-1-semialdehyde 2,1-aminomutase, putative OS=Ricinus communis GN=RCOM_0686430 PE=3 SV=1 - [B9SLG6_RICCO]	17.378	10.15	78	3	3	4	473	50.4366	6.37939
M5WQ49	Glyceraldehyde-3-phosphate dehydrogenase OS=Prunus persica GN=PRUPE_ppa006087mg PE=3 SV=1 - [M5WQ49_PRUPE]	17.7687	11.68	72	1	3	5	428	45.2072	8.03076
B9I7J3	Heat shock protein 70 cognate OS=Populus trichocarpa GN=POPTR_0013s01870g PE=3 SV=2 - [B9I7J3_POPTR]	22.6291	5.91	5	2	3	6	660	73.4179	5.24951
F2YQ38	Hexokinase 1 OS=Eriobotrya japonica GN=HXK1 PE=2 SV=1 - [F2YQ38_9ROSA]	58.6704	9.46	68	0	3	14	497	53.656	6.62451
A0A068UEZ5	Isocitrate dehydrogenase [NAD] subunit, mitochondrial OS=Coffea canephora GN=GSCOC_T00023702001 PE=3 SV=1 - [A0A068UEZ5_COFCA]	62.8245	11.2	14	2	3	15	375	41.2012	6.90283
J3KYR6	Isocitrate dehydrogenase [NAD] subunit, mitochondrial OS=Oryza brachyantha GN=OB01G21220 PE=3 SV=1 - [J3KYR6_ORYBR]	256.131	11.88	37	2	3	55	362	39.4163	7.43018
W1P6Z2	Isocitrate dehydrogenase [NADP] OS=Amborella trichopoda GN=AMTR_s00085p00178400 PE=3 SV=1 - [W1P6Z2_AMBTC]	9.70794	7.6	64	1	3	3	500	55.8515	8.68994
W1NHB5	Malic enzyme OS=Amborella trichopoda GN=AMTR_s00009p00262080 PE=3 SV=1 - [W1NHB5_AMBTC]	50.585	6.74	36	1	3	12	608	67.6108	7.04932
A0A067FTK4	Malic enzyme OS=Citrus sinensis GN=CISIN_1g007703mg PE=3 SV=1 - [A0A067FTK4_CITSI]	15.9584	10.48	145	1	3	4	496	54.6566	6.87354
Q5JNA0	Malic enzyme OS=Oryza sativa subsp. japonica GN=P0022F10.15-1 PE=2 SV=1 - [Q5JNA0_ORYSJ]	15.123	10.08	209	1	3	4	496	54.7093	6.85889
B9ILT5	Malic enzyme OS=Populus trichocarpa GN=POPTR_0018s09380g PE=3 SV=1 - [B9ILT5_POPTR]	13.2687	8.46	160	2	3	3	591	65.1061	6.75635
F6H359	Malic enzyme OS=Vitis vinifera GN=VIT_04s0008g00180 PE=3 SV=1 - [F6H359_VITVI]	19.4406	10.43	133	1	3	5	585	64.5715	7.21045
B8XF09	Mitochondrial galactono-1,4-lactone dehydrogenase OS=Oncidium hybrid cultivar PE=2 SV=1 - [B8XF09_ONCHC]	15.8308	5.7	38	1	3	5	544	62.3751	7.92822
B9SPF2	Mitochondrial uncoupling protein, putative OS=Ricinus communis GN=RCOM_0085470 PE=3 SV=1 - [B9SPF2_RICCO]	25.4019	15.08	71	1	3	6	305	32.5113	9.43701
A0A072UGA8	NAD(P)H dehydrogenase B2 OS=Medicago truncatula GN=MTR_5g071250 PE=4 SV=1 - [A0A072UGA8_MEDTR]	54.7788	9.79	67	1	3	13	419	46.3509	8.07471
A0A072TS23	NAD-dependent aldehyde dehydrogenase family protein OS=Medicago truncatula GN=MTR_8g064170 PE=3 SV=1 - [A0A072TS23_MEDTR]	28.4284	5.5	102	1	3	8	509	55.2464	7.79639
G7L2L3	NADH-cytochrome b5 reductase OS=Medicago truncatula GN=MTR_7g087090 PE=2 SV=1 - [G7L2L3_MEDTR]	31.0175	19.06	56	3	3	6	278	30.8399	8.22119
A0A097PL86	Nitrilase/cyanide hydratase and apolipoprotein N-acyltransferase family protein (Fragment) OS=Yucca filamentosa PE=2 SV=1 - [A0A097PL86_YUCFI]	16.95	14.24	76	3	3	4	302	33.028	6.53662
A0A068UX16	Nucleoside diphosphate kinase OS=Coffea canephora GN=GSCOC_T00035564001 PE=3 SV=1 - [A0A068UX16_COFCA]	37.99	23.53	85	1	3	8	238	25.8045	9.34912
C6T3F0	Nucleoside diphosphate kinase OS=Glycine max PE=1 SV=1 - [C6T3F0_SOYBN]	10.2251	21.6	86	1	3	3	162	18.0994	6.34131
H6VND7	Peroxiredoxin 2 OS=Tamarix hispida GN=Prx2 PE=2 SV=1 - [H6VND7_9CARY]	33.5505	21.17	13	0	3	8	274	29.7823	7.32764
S8E934	Plastid-dividing ring protein (Fragment) OS=Genlisea aurea GN=M569_05795 PE=3 SV=1 - [S8E934_9LAMI]	17.367	11.91	66	3	3	4	361	37.2293	4.97021
F2DMC3	Predicted protein (Fragment) OS=Hordeum vulgare var. distichum PE=2 SV=1 - [F2DMC3_HORVD]	8.68534	5.58	263	2	3	3	627	69.4575	8.92432
A0A023EB19	Presequence protease 1 (Fragment) OS=Silene latifolia PE=2 SV=1 - [A0A023EB19_SILLA]	8.51983	3.2	13	2	3	3	1030	114.736	5.2876
Q9M9Y8	Prolycopene isomerase, chloroplastic OS=Arabidopsis thaliana GN=CRTISO PE=2 SV=2 - [CRTSO_ARATH]	25.8933	6.05	30	1	3	8	595	65.387	8.11865
C6T7D9	Putative uncharacterized protein OS=Glycine max PE=2 SV=1 - [C6T7D9_SOYBN]	12.3101	8.49	26	3	3	3	436	47.4566	6.354
Q9LRI6	Aldehyde dehydrogenase ALDH2a OS=Oryza sativa subsp. japonica GN=Aldh2a PE=2 SV=1	32.912	5.97	22	1	3	9	553	58.8503	6.69775
A2XD19	Putative uncharacterized protein OS=Oryza sativa subsp. indica GN=OsI_10205 PE=3 SV=1 - [A2XD19_ORYSI]	26.2185	11.32	56	2	3	6	486	52.5469	8.27979
O22567	1-deoxy-D-xylulose-5-phosphate synthase 1, chloroplastic OS=Oryza sativa subsp. japonica GN=CLA1 PE=2 SV=2	11.1359	4.58	94	1	3	4	720	77.2415	7.38623
B9FU02	Putative uncharacterized protein OS=Oryza sativa subsp. japonica GN=OsJ_21855 PE=4 SV=1 - [B9FU02_ORYSJ]	18.8983	9.85	46	2	3	6	325	35.0679	5.47803
D7SJF5	Putative uncharacterized protein OS=Vitis vinifera GN=VIT_06s0004g08460 PE=4 SV=1 - [D7SJF5_VITVI]	31.0829	15.27	21	1	3	10	262	29.2463	9.59814
F6HC08	Putative uncharacterized protein OS=Vitis vinifera GN=VIT_13s0067g00210 PE=4 SV=1 - [F6HC08_VITVI]	15.6543	10.99	48	3	3	4	382	42.4924	9.62744
A0A061E175	K+ efflux antiporter 1 OS=Theobroma cacao GN=TCM_005378 PE=4 SV=1	32.9602	8.82	62	2	3	8	612	64.46	6.11279
A0A0B2NTK4	Chaperone protein ClpB3, chloroplastic OS=Glycine soja GN=glysoja_022211 PE=3 SV=1	30.6222	5.32	136	2	3	7	790	89.1717	5.38916
A0A075F1U0	Constitutive plastid-lipid associated protein OS=Nicotiana tabacum GN=CHRD PE=2 SV=1	16.5068	28.91	48	2	3	5	128	13.7372	7.1665
A5BCC8	Putative uncharacterized protein OS=Vitis vinifera GN=VITISV_041895 PE=3 SV=1 - [A5BCC8_VITVI]	17.0901	7.61	29	1	3	4	539	61.4107	4.90674
C5WVE6	Putative uncharacterized protein Sb01g017140 OS=Sorghum bicolor GN=Sb01g017140 PE=4 SV=1 - [C5WVE6_SORBI]	20.5213	5.97	14	1	3	6	586	64.5179	7.73779
C5YH30	Putative uncharacterized protein Sb07g024880 OS=Sorghum bicolor GN=Sb07g024880 PE=3 SV=1 - [C5YH30_SORBI]	19.4588	9.69	27	2	3	6	289	31.5694	7.95752
M5XDY2	Serine hydroxymethyltransferase OS=Prunus persica GN=PRUPE_ppa005242mg PE=3 SV=1 - [M5XDY2_PRUPE]	22.0683	8.7	111	3	3	5	471	51.8212	7.29834
M0Y7M5	Sulfurtransferase OS=Hordeum vulgare var. distichum PE=4 SV=1 - [M0Y7M5_HORVD]	35.4652	20.52	68	0	3	8	229	25.0816	6.65381
C0LIR4	Sulfurtransferase OS=Solanum lycopersicum GN=MST1 PE=2 SV=1 - [C0LIR4_SOLLC]	26.7212	11.86	66	1	3	5	371	40.9228	7.86963
B9GZ15	Transaldolase family protein OS=Populus trichocarpa GN=POPTR_0003s16030g PE=3 SV=1 - [B9GZ15_POPTR]	13.0143	13.53	29	1	3	4	436	47.4647	6.81494
A0A061EBS0	Transketolase family protein isoform 1 OS=Theobroma cacao GN=TCM_008458 PE=4 SV=1 - [A0A061EBS0_THECC]	32.8088	16.35	13	0	3	6	367	39.5042	5.63037
C6TK33	Triosephosphate isomerase OS=Glycine max PE=1 SV=1 - [C6TK33_SOYBN]	39.5411	12.5	28	0	3	10	304	32.5307	6.69775
I3SZG4	Triosephosphate isomerase OS=Lotus japonicus PE=2 SV=1 - [I3SZG4_LOTJA]	38.2951	12.38	37	0	3	9	307	32.9041	7.48877
B6CGN8	Ubiquinol oxidase (Fragment) OS=Vitis vinifera GN=Aox1a PE=3 SV=1 - [B6CGN8_VITVI]	21.623	13.99	17	1	3	6	143	16.3613	6.40479
A0A060ILM1	Ubiquinol-cytochrome C reductase iron-sulfur subunit OS=Panax ginseng GN=QCR PE=2 SV=1 - [A0A060ILM1_PANGI]	19.0693	13.52	51	1	3	6	281	30.6696	8.646
H2ESC5	Methionine sulfoxide reductase OS=Morus alba var. multicaulis GN=MMSR PE=2 SV=1	17.5314	17.86	33	1	3	5	168	19.0794	8.06006
A0A067H747	Uncharacterized protein (Fragment) OS=Citrus sinensis GN=CISIN_1g043713mg PE=3 SV=1 - [A0A067H747_CITSI]	18.1327	12.11	5	3	3	5	190	21.0943	7.43018
S8CP63	Uncharacterized protein (Fragment) OS=Genlisea aurea GN=M569_06258 PE=4 SV=1 - [S8CP63_9LAMI]	437.974	22.83	1	1	3	95	127	13.2981	9.53955
A0A0B2QBV7	Peroxiredoxin-2E-1, chloroplastic OS=Glycine soja GN=glysoja_021476 PE=4 SV=1	17.9305	19.73	29	1	3	5	147	15.6961	5.5542
Q5QHW7	Chloroplast thylakoid-bound ascorbate peroxidase OS=Vigna unguiculata PE=2 SV=1	20.5733	11.4	41	1	3	5	421	46.5038	8.23584
W1NYT6	Uncharacterized protein OS=Amborella trichopoda GN=AMTR_s00086p00035910 PE=4 SV=1 - [W1NYT6_AMBTC]	22.5945	8.33	16	1	3	7	276	29.5874	8.93896
B9SJA7	Chaperone clpb, putative OS=Ricinus communis GN=RCOM_0524340 PE=3 SV=1	18.47	3.44	152	1	3	5	987	111.388	6.96143
A0A0B2REY7	Presequence protease 2, chloroplastic/mitochondrial OS=Glycine soja GN=glysoja_033150 PE=3 SV=1	10.2052	3.44	15	1	3	3	1075	120.789	5.57959
A0A087G8L0	Uncharacterized protein OS=Arabis alpina GN=AALP_AA8G217200 PE=3 SV=1 - [A0A087G8L0_ARAAL]	88.3569	11.71	30	1	3	23	299	31.9394	9.40771
Q94CJ5	RER4_ARATH Protein RETICULATA-RELATED 4 OS=Arabidopsis thaliana GN=RER4 PE=2 SV=1	8.59472	12.46	78	3	3	3	281	30.575	7.89893
V4TAG7	Uncharacterized protein OS=Citrus clementina GN=CICLE_v10031185mg PE=3 SV=1 - [V4TAG7_9ROSI]	21.7164	6.43	18	1	3	6	498	56.4906	4.88135
A0A067EZF7	Uncharacterized protein OS=Citrus sinensis GN=CISIN_1g008223mg PE=4 SV=1 - [A0A067EZF7_CITSI]	25.0172	7.67	92	3	3	8	430	48.3387	5.09717
A0A022QDP7	Uncharacterized protein OS=Erythranthe guttata GN=MIMGU_mgv1a001404mg PE=3 SV=1 - [A0A022QDP7_ERYGU]	16.8009	4.85	41	1	3	4	825	90.9337	7.07861
A0A022RR87	Uncharacterized protein OS=Erythranthe guttata GN=MIMGU_mgv1a008776mg PE=4 SV=1 - [A0A022RR87_ERYGU]	58.9656	16.53	6	0	3	11	363	39.1239	5.61768
A0A022R7I2	Uncharacterized protein OS=Erythranthe guttata GN=MIMGU_mgv1a015100mg PE=4 SV=1 - [A0A022R7I2_ERYGU]	36.8124	20.83	59	3	3	10	168	19.741	5.56689
A0A022RKY1	Uncharacterized protein OS=Erythranthe guttata GN=MIMGU_mgv1a016561mg PE=4 SV=1 - [A0A022RKY1_ERYGU]	13.8106	23.28	42	1	3	4	116	13.4278	8.70459
Q8S3L8	Isopentenyl pyrophosphate isomerase IDI2 OS=Melaleuca alternifolia GN=idi2 PE=2 SV=1	10.2058	19.27	188	3	3	4	192	22.0975	6.13818
A0A059BVL7	Uncharacterized protein OS=Eucalyptus grandis GN=EUGRSUZ_F03085 PE=3 SV=1 - [A0A059BVL7_EUCGR]	27.9723	6.53	51	1	3	9	505	54.611	6.02393
A0A059AG31	Uncharacterized protein OS=Eucalyptus grandis GN=EUGRSUZ_J02133 PE=4 SV=1 - [A0A059AG31_EUCGR]	23.6936	8.33	29	2	3	8	276	29.2892	8.74854
W9R369	Cytochrome P450 OS= Morus notabilis	38.0893	6.42	15	1	3	10	514	58.322	5.92236
I1JME8	Uncharacterized protein OS=Glycine max PE=3 SV=2 - [I1JME8_SOYBN]	9.3873	6.91	62	3	3	3	405	46.0063	7.88428
I1JGM2	Uncharacterized protein OS=Glycine max PE=4 SV=1 - [I1JGM2_SOYBN]	23.0919	14.66	57	3	3	6	232	25.5569	8.1333
I1JKQ4	Uncharacterized protein OS=Glycine max PE=4 SV=1 - [I1JKQ4_SOYBN]	10.1522	9.43	7	1	3	4	350	38.7117	6.46826
I1LP75	Uncharacterized protein OS=Glycine max PE=4 SV=2 - [I1LP75_SOYBN]	11.6669	5.02	85	2	3	4	617	68.4325	9.29053
M0Y108	Uncharacterized protein OS=Hordeum vulgare var. distichum PE=3 SV=1 - [M0Y108_HORVD]	13.5245	5.85	211	1	3	3	667	69.411	5.61768
B9RX33	Inorganic pyrophosphatase, putative OS=Ricinus communis GN=RCOM_0816840 PE=4 SV=1	16.0899	13.49	46	2	3	4	304	33.8534	6.7124
I3S9X5	Uncharacterized protein OS=Lotus japonicus PE=2 SV=1 - [I3S9X5_LOTJA]	10.383	19.3	48	1	3	3	114	13.4637	7.56201
M0SCK2	Uncharacterized protein OS=Musa acuminata subsp. malaccensis PE=3 SV=1 - [M0SCK2_MUSAM]	12.7345	7.62	13	3	3	4	407	42.3501	5.79541
M0SK14	Uncharacterized protein OS=Musa acuminata subsp. malaccensis PE=3 SV=1 - [M0SK14_MUSAM]	15.4342	12.97	69	3	3	4	239	27.3273	6.93213
A0A067JZT7	Glyceraldehyde-3-phosphate dehydrogenase OS=Jatropha curcas GN=JCGZ_22594 PE=3 SV=1	21.1715	25.36	73	1	3	6	209	22.3052	6.39209
M0SVV8	Uncharacterized protein OS=Musa acuminata subsp. malaccensis PE=3 SV=1 - [M0SVV8_MUSAM]	111.031	10.15	91	1	3	26	542	58.7693	7.1665
M0T5C9	Uncharacterized protein OS=Musa acuminata subsp. malaccensis PE=3 SV=1 - [M0T5C9_MUSAM]	12.2195	11	11	1	3	3	409	44.9325	7.00537
A0A061GYU0	Translocon at the inner envelope membrane of chloroplasts 110 isoform 2 OS=Theobroma cacao GN=TCM_042259 PE=4 SV=1	31.0792	3.83	6	1	3	7	1018	112.182	6.04932
M0SH10	Uncharacterized protein OS=Musa acuminata subsp. malaccensis PE=4 SV=1 - [M0SH10_MUSAM]	44.5597	8.46	8	2	3	11	579	65.0654	7.44482
M0TDJ6	Uncharacterized protein OS=Musa acuminata subsp. malaccensis PE=4 SV=1 - [M0TDJ6_MUSAM]	28.6248	7.09	16	2	3	7	522	58.1449	6.81494
M0TUX9	Uncharacterized protein OS=Musa acuminata subsp. malaccensis PE=4 SV=1 - [M0TUX9_MUSAM]	21.6056	5.6	50	1	3	5	697	76.2938	7.91357
D8KXY6	Malonyl-CoA:ACP transacylase 1-2 OS=Arachis hypogaea GN=MCAT1-2 PE=2 SV=1	13.131	18.96	30	3	3	3	327	34.5748	5.32568
M0U5W1	Uncharacterized protein OS=Musa acuminata subsp. malaccensis PE=4 SV=1 - [M0U5W1_MUSAM]	10.6275	6.67	13	3	3	3	300	32.9452	7.40088
J3LS62	Uncharacterized protein OS=Oryza brachyantha GN=OB03G38880 PE=4 SV=1 - [J3LS62_ORYBR]	19.7087	8.77	4	1	3	5	627	68.4567	6.12549
V7CYA2	Uncharacterized protein OS=Phaseolus vulgaris GN=PHAVU_001G206700g PE=3 SV=1 - [V7CYA2_PHAVU]	9.51545	2.59	34	1	3	3	1507	169.394	7.34229
V7CPN3	Uncharacterized protein OS=Phaseolus vulgaris GN=PHAVU_002G292800g PE=4 SV=1 - [V7CPN3_PHAVU]	20.4592	8.7	73	2	3	5	483	52.6534	8.03076
V7B9G0	Uncharacterized protein OS=Phaseolus vulgaris GN=PHAVU_008G260300g PE=4 SV=1 - [V7B9G0_PHAVU]	258.97	10.27	63	0	3	52	477	53.0967	9.12939
A0A0B2S0Y0	D-3-phosphoglycerate dehydrogenase, chloroplastic OS=Glycine soja GN=glysoja_007131 PE=3 SV=1	54.0748	6.16	32	1	3	11	633	66.8322	7.76709
M5WBE8	Uncharacterized protein OS=Prunus persica GN=PRUPE_ppa003899mg PE=3 SV=1 - [M5WBE8_PRUPE]	27.2671	7.21	19	0	3	6	541	61.5569	4.84326
W9QVW5	Dihydrolipoyl dehydrogenase OS=Morus notabilis GN=L484_007729 PE=3 SV=1	14.0101	7.74	48	3	3	4	491	51.9672	7.37158
A0A0B0N615	Transaldolase OS=Gossypium arboreum GN=F383_08098 PE=3 SV=1	16.0751	10.28	33	3	3	4	389	42.6781	6.25244
M5WSQ7	Uncharacterized protein OS=Prunus persica GN=PRUPE_ppa007069mg PE=3 SV=1 - [M5WSQ7_PRUPE]	24.6432	10.97	31	2	3	6	383	40.946	5.40186
M5W9W9	Uncharacterized protein OS=Prunus persica GN=PRUPE_ppa007918mg PE=3 SV=1 - [M5W9W9_PRUPE]	477.896	13.68	9	1	3	81	351	37.3055	9.21729
M5WKH0	Uncharacterized protein OS=Prunus persica GN=PRUPE_ppa025496mg PE=3 SV=1 - [M5WKH0_PRUPE]	18.082	9.98	65	1	3	5	431	46.9168	8.99756
K4B6E8	Uncharacterized protein OS=Solanum lycopersicum GN=Solyc02g062600.2 PE=4 SV=1 - [K4B6E8_SOLLC]	30.5399	11.57	4	2	3	10	268	28.9448	7.21045
K4C975	Uncharacterized protein OS=Solanum lycopersicum GN=Solyc06g073560.2 PE=3 SV=1 - [K4C975_SOLLC]	21.4476	13.11	3	1	3	5	412	45.1409	7.57666
M0ZPS9	Uncharacterized protein OS=Solanum tuberosum GN=PGSC0003DMG400002099 PE=3 SV=1 - [M0ZPS9_SOLTU]	68.0894	17.75	23	0	3	15	293	30.3089	9.49561
C7U110	1-deoxy-D-xylulose 5-phosphate synthase 1 OS=Solanum lycopersicum GN=dxs1 PE=3 SV=1	10.8077	4.62	99	1	3	4	693	74.643	6.91748
M7ZGH4	Uncharacterized protein OS=Triticum urartu GN=TRIUR3_34235 PE=4 SV=1 - [M7ZGH4_TRIUA]	13.7934	20.18	42	1	3	4	114	13.3608	7.50342
B4FR27	Uncharacterized protein OS=Zea mays GN=LOC100273562 PE=2 SV=1 - [B4FR27_MAIZE]	25.3597	62.9	106	3	3	8	62	6.97271	9.78857
A0A096QQ79	Uncharacterized protein OS=Zea mays PE=4 SV=1 - [A0A096QQ79_MAIZE]	23.0322	7.27	45	0	3	8	275	29.2104	9.0708
A0A061DHG2	Zincin-like metalloproteases family protein OS=Theobroma cacao GN=TCM_000926 PE=3 SV=1 - [A0A061DHG2_THECC]	20.1033	5.43	15	2	3	5	774	87.9209	7.12256
A0A075EAM0	1-deoxy-D-xylulose 5-phosphate reductoisomerase (Fragment) OS=Astragalus membranaceus PE=2 SV=1 - [A0A075EAM0_ASTME]	35.5587	16.03	18	1	4	9	418	45.3978	5.59229
R9W4N2	2-Cys peroxiredoxin (Fragment) OS=Nicotiana benthamiana PE=2 SV=1 - [R9W4N2_NICBE]	47.1343	24.24	19	0	4	10	231	25.4863	8.38232
A0A061GCY7	6-phosphogluconate dehydrogenase, decarboxylating OS=Theobroma cacao GN=TCM_016386 PE=3 SV=1 - [A0A061GCY7_THECC]	14.8011	8.54	201	4	4	4	492	54.0686	6.01123
Q42918	Acetyl-CoA C-acyltransferase (3-ketoacyl-coa thiolase b) (Fragment) OS=Mangifera indica GN=THMP1 PE=2 SV=1 - [Q42918_MANIN]	26.9876	10.47	93	4	4	7	430	45.2303	8.20654
I1MJX0	Acetyltransferase component of pyruvate dehydrogenase complex OS=Glycine max PE=3 SV=1 - [I1MJX0_SOYBN]	88.0956	11.88	30	1	4	21	547	59.5715	7.69385
A3B7K5	Acetyltransferase component of pyruvate dehydrogenase complex OS=Oryza sativa subsp. japonica GN=OsJ_19827 PE=3 SV=1 - [A3B7K5_ORYSJ]	41.4576	14.77	23	2	4	12	413	44.9171	5.42725
B9GVD4	Acetyltransferase component of pyruvate dehydrogenase complex OS=Populus trichocarpa GN=POPTR_0003s04140g PE=3 SV=1 - [B9GVD4_POPTR]	40.2493	6.84	30	2	4	12	512	55.3533	7.10791
W8CL35	Acyl-[acyl-carrier-protein] desaturase OS=Chrysanthemum morifolium GN=SAD PE=2 SV=1 - [W8CL35_CHRMO]	46.8795	14.21	49	2	4	10	401	45.5399	6.96143
G3GC10	Allene oxide cyclase OS=Gladiolus hybrid cultivar GN=AOC PE=2 SV=1 - [G3GC10_9ASPA]	15.7641	17.62	17	4	4	5	244	26.5008	9.36377
O04300	Alpha-1,4-glucan-protein synthase [UDP-forming] OS=Pisum sativum GN=UPTG PE=1 SV=1 - [UPTG_PEA]	22.0136	14.01	171	4	4	6	364	41.5458	6.07471
W5B7Y9	Aminomethyltransferase OS=Triticum aestivum PE=3 SV=1 - [W5B7Y9_WHEAT]	39.2634	15.97	17	1	4	10	357	38.5788	8.00146
F6H7I9	Aminomethyltransferase OS=Vitis vinifera GN=VIT_10s0116g01540 PE=3 SV=1 - [F6H7I9_VITVI]	35.174	12.01	32	1	4	10	408	44.2778	8.49951
A0A067FIX8	Aspartate aminotransferase (Fragment) OS=Citrus sinensis GN=CISIN_1g047180mg PE=3 SV=1 - [A0A067FIX8_CITSI]	78.619	10.98	29	1	4	16	337	37.5639	7.78174
A5C4K0	Aspartate aminotransferase (Fragment) OS=Vitis vinifera GN=VITISV_015512 PE=3 SV=1 - [A5C4K0_VITVI]	78.4867	8.98	30	1	4	16	423	47.832	7.95752
W1NRX6	Aspartate aminotransferase OS=Amborella trichopoda GN=AMTR_s00170p00032930 PE=3 SV=1 - [W1NRX6_AMBTC]	33.781	11.79	9	3	4	8	441	49.3397	8.04541
H2F4E8	ATP synthase subunit alpha, chloroplastic OS=Kniphofia linearifolia GN=atpA PE=3 SV=1 - [H2F4E8_9ASPA]	24.8201	12.62	181	1	4	6	507	55.256	5.42725
A0A078CFR4	BnaA03g31890D protein OS=Brassica napus GN=BnaA03g31890D PE=4 SV=1 - [A0A078CFR4_BRANA]	50.7544	21.4	21	0	4	11	299	32.797	7.32764
M7ZHF0	Calnexin-like protein 1 OS=Triticum urartu GN=TRIUR3_21250 PE=3 SV=1 - [M7ZHF0_TRIUA]	28.2129	9.07	62	0	4	8	529	59.173	4.95752
J9SY84	Catalase OS=Anthurium andraeanum PE=2 SV=1 - [J9SY84_ANTAD]	31.812	9.55	143	1	4	9	492	57.0484	7.34229
A8D5T8	Catalase OS=Musa acuminata GN=Cat2 PE=2 SV=1 - [A8D5T8_MUSAC]	32.397	11.18	36	2	4	8	492	56.9254	7.2251
A0A061ERL6	Cell division protease ftsH isoform 1 OS=Theobroma cacao GN=TCM_021912 PE=3 SV=1 - [A0A061ERL6_THECC]	37.3271	6.98	93	1	4	8	817	90.0715	8.66064
A0A078HXR9	Citrate synthase OS=Brassica napus GN=BnaC04g22440D PE=3 SV=1 - [A0A078HXR9_BRANA]	95.2213	10.17	44	1	4	27	472	52.4852	7.13721
F1CT40	Citrate synthase OS=Citrus maxima GN=CS PE=2 SV=1 - [F1CT40_CITMA]	79.6894	12.1	40	1	4	20	471	52.4543	7.35693
A0A068UHL0	Citrate synthase OS=Coffea canephora GN=GSCOC_T00025005001 PE=3 SV=1 - [A0A068UHL0_COFCA]	82.5538	11.42	18	1	4	19	473	52.9325	7.84033
M0SQ89	Citrate synthase OS=Musa acuminata subsp. malaccensis PE=3 SV=1 - [M0SQ89_MUSAM]	183.834	13.7	12	1	4	44	489	54.8625	7.81104
A0A068V5I1	Coffea canephora DH200=94 genomic scaffold, scaffold_110 OS=Coffea canephora GN=GSCOC_T00016656001 PE=4 SV=1 - [A0A068V5I1_COFCA]	34.7006	14.63	44	4	4	8	417	45.8865	6.34131
A0A068UA15	Coffea canephora DH200=94 genomic scaffold, scaffold_15 OS=Coffea canephora GN=GSCOC_T00020411001 PE=3 SV=1 - [A0A068UA15_COFCA]	20.367	16.26	99	0	4	6	203	22.905	6.20166
A0A068UFV0	Coffea canephora DH200=94 genomic scaffold, scaffold_24 OS=Coffea canephora GN=GSCOC_T00024271001 PE=3 SV=1 - [A0A068UFV0_COFCA]	33.1224	15.31	26	1	4	8	405	44.1621	6.55127
A0A068VHV6	Coffea canephora DH200=94 genomic scaffold, scaffold_385 OS=Coffea canephora GN=GSCOC_T00000291001 PE=3 SV=1 - [A0A068VHV6_COFCA]	36.3436	8.22	12	1	4	8	681	77.7334	5.19873
A0A068U035	Coffea canephora DH200=94 genomic scaffold, scaffold_7 OS=Coffea canephora GN=GSCOC_T00036770001 PE=4 SV=1 - [A0A068U035_COFCA]	43.7522	10.5	11	1	4	10	657	71.561	6.26514
Q6X1C0	Crocetin glucosyltransferase 2 OS=Crocus sativus GN=GLT2 PE=1 SV=1 - [GLT2_CROSA]	17.7689	10.65	18	4	4	5	460	50.6896	8.1333
M0SG26	Cytochrome b-c1 complex subunit Rieske, mitochondrial OS=Musa acuminata subsp. malaccensis PE=4 SV=1 - [M0SG26_MUSAM]	54.4482	17.33	50	2	4	13	225	24.5866	6.88818
G7LIP6	Dicarboxylate carrier protein OS=Medicago truncatula GN=MTR_8g086070 PE=3 SV=1 - [G7LIP6_MEDTR]	89.461	16.94	67	1	4	25	301	32.1786	9.33447
A9PEU6	Fructose-bisphosphate aldolase OS=Populus trichocarpa PE=2 SV=1 - [A9PEU6_POPTR]	24.0253	15.09	69	3	4	6	391	42.4677	8.44092
W1NDU7	Glutamate dehydrogenase OS=Amborella trichopoda GN=AMTR_s00004p00059320 PE=3 SV=1 - [W1NDU7_AMBTC]	37.4449	16.3	63	1	4	8	411	44.633	6.55127
W9R0D7	Glyceraldehyde-3-phosphate dehydrogenase OS=Morus notabilis GN=L484_023933 PE=3 SV=1 - [W9R0D7_9ROSA]	26.0013	12.95	88	1	4	7	440	46.9661	9.01221
M0TVV2	Glyceraldehyde-3-phosphate dehydrogenase OS=Musa acuminata subsp. malaccensis PE=3 SV=1 - [M0TVV2_MUSAM]	31.0716	13.75	75	2	4	8	429	45.3361	8.90967
B9ILV3	Hexokinase 1 family protein OS=Populus trichocarpa GN=POPTR_0018s09560g PE=3 SV=1 - [B9ILV3_POPTR]	59.1938	10.64	80	0	4	14	498	53.7896	5.93506
A0A072UCM8	Hexokinase OS=Medicago truncatula GN=MTR_6g088795 PE=3 SV=1 - [A0A072UCM8_MEDTR]	57.9154	10.28	63	1	4	14	496	53.705	5.99854
Q9FXL9	L-galactono-1,4-lactone dehydrogenase OS=Nicotiana tabacum GN=GLDHase PE=2 SV=1 - [Q9FXL9_TOBAC]	15.2202	8.52	37	2	4	5	587	66.6354	7.79639
A0A067H2H0	Malic enzyme OS=Citrus sinensis GN=CISIN_1g007456mg PE=3 SV=1 - [A0A067H2H0_CITSI]	48.1783	13.1	80	1	4	11	481	53.6978	9.11475
I1N3M2	Malic enzyme OS=Glycine max PE=3 SV=2 - [I1N3M2_SOYBN]	51.5908	9.17	74	1	4	12	600	66.3036	6.3667
W9RFX4	Malic enzyme OS=Morus notabilis GN=L484_023897 PE=3 SV=1 - [W9RFX4_9ROSA]	50.4212	10.33	20	1	4	10	658	73.5537	6.65381
A0A061DNC3	NAD(P)-binding Rossmann-fold superfamily protein isoform 3 OS=Theobroma cacao GN=TCM_003894 PE=4 SV=1 - [A0A061DNC3_THECC]	27.4297	12.76	15	1	4	8	392	43.4416	9.01221
W9RU22	NADH dehydrogenase [ubiquinone] iron-sulfur protein 1 OS=Morus notabilis GN=L484_004948 PE=4 SV=1 - [W9RU22_9ROSA]	43.7633	8.95	11	1	4	10	749	81.6266	7.03467
I1NKQ1	NADH-cytochrome b5 reductase OS=Oryza glaberrima PE=3 SV=1 - [I1NKQ1_ORYGL]	24.161	14.79	17	3	4	8	311	34.0268	9.15869
B4XAP3	NADH-ubiquinone oxidoreductase chain 1 (Fragment) OS=Phyllostachys edulis GN=nad1 PE=2 SV=1 - [B4XAP3_9POAL]	51.2859	13.85	97	4	4	12	325	36.0474	8.20654
B9HBQ7	Peroxiredoxin family protein OS=Populus trichocarpa GN=POPTR_0006s22130g PE=4 SV=1 - [B9HBQ7_POPTR]	27.4576	17.49	17	0	4	8	263	28.7909	7.84033
Q1ENY9	Phosphoglycerate kinase OS=Musa acuminata GN=MA4_112I10.62 PE=3 SV=1 - [Q1ENY9_MUSAC]	21.9194	11.27	230	4	4	7	479	50.048	8.67529
G8FGF1	Putative 3-hydroxyacyl-ACP dehydrogenase (Fragment) OS=Elaeis guineensis var. tenera GN=DHACP PE=4 SV=1 - [G8FGF1_ELAGV]	20.1274	36.36	96	4	4	6	121	13.366	8.76318
D7LZ60	Putative uncharacterized protein OS=Arabidopsis lyrata subsp. lyrata GN=ARALYDRAFT_908552 PE=4 SV=1 - [D7LZ60_ARALL]	57.5537	27.27	31	0	4	12	264	28.995	6.1001
B9SK70	Putative uncharacterized protein OS=Ricinus communis GN=RCOM_1027650 PE=4 SV=1 - [B9SK70_RICCO]	53.3753	23.3	40	1	4	15	206	22.8519	9.17334
A5C3G7	Putative uncharacterized protein OS=Vitis vinifera GN=VIT_18s0001g12730 PE=4 SV=1 - [A5C3G7_VITVI]	46.4391	15.44	75	2	4	13	272	29.5522	6.30322
A0A067JEA2	Pyruvate kinase OS=Jatropha curcas GN=JCGZ_26022 PE=3 SV=1 - [A0A067JEA2_JATCU]	46.7045	8.82	115	4	4	12	578	63.5426	7.06396
K3ZVK5	Triosephosphate isomerase OS=Setaria italica GN=Si030636m.g PE=3 SV=1 - [K3ZVK5_SETIT]	30.6945	13.49	26	2	4	8	304	32.1506	6.56592
Q65YS0	Ubiquinol oxidase OS=Dracunculus vulgaris GN=DvAOX PE=2 SV=1 - [Q65YS0_9ARAE]	30.2925	11.24	222	1	4	9	338	37.5692	8.32373
U5CZ12	Uncharacterized protein OS=Amborella trichopoda GN=AMTR_s00056p00180950 PE=3 SV=1 - [U5CZ12_AMBTC]	118.942	11.8	52	1	4	26	500	53.8647	5.74463
M8AU02	Aldehyde dehydrogenase family 2 member B4, OS=Aegilops tauschii GN=F775_29396 PE=3 SV=1	51.2186	5.66	27	1	4	14	548	59.1507	7.56201
I1HBG0	Uncharacterized protein OS=Brachypodium distachyon GN=BRADI2G01430 PE=3 SV=1 - [I1HBG0_BRADI]	26.6011	8.33	35	0	4	8	516	58.8207	4.85596
Q6V5E6	Peptide methionine sulfoxide reductase OS=Olimarabidopsis pumila GN=Op_7460 PE=3 SV=1	13.281	14.93	79	1	4	4	221	24.5111	5.30029
V4S579	Uncharacterized protein OS=Citrus clementina GN=CICLE_v10004713mg PE=3 SV=1 - [V4S579_9ROSI]	52.2205	8.13	28	1	4	11	492	52.5062	7.85498
A0A0B0NMD0	ATP-dependent zinc metalloprotease FTSH 10, OS=Gossypium arboreum GN=F383_01745 PE=3 SV=1	31.1301	8.97	100	1	4	6	680	75.2423	5.70654
A0A067DGC3	Uncharacterized protein OS=Citrus sinensis GN=CISIN_1g023823mg PE=4 SV=1 - [A0A067DGC3_CITSI]	24.4474	28.71	72	4	4	6	202	21.9846	4.38623
A0A067DW69	Uncharacterized protein OS=Citrus sinensis GN=CISIN_1g028667mg PE=4 SV=1 - [A0A067DW69_CITSI]	33.0426	20	38	1	4	11	205	22.6248	9.20264
A0A067GBE5	Uncharacterized protein OS=Citrus sinensis GN=CISIN_1g047690mg PE=3 SV=1 - [A0A067GBE5_CITSI]	33.9857	7.03	95	1	4	7	811	89.405	6.69775
A0A0A0LUA8	Uncharacterized protein OS=Cucumis sativus GN=Csa_1G005520 PE=4 SV=1 - [A0A0A0LUA8_CUCSA]	81.5285	7.48	28	1	4	19	548	59.5537	7.56201
A0A0A0L910	Uncharacterized protein OS=Cucumis sativus GN=Csa_3G189850 PE=4 SV=1 - [A0A0A0L910_CUCSA]	32.1196	11.62	42	1	4	7	749	81.3475	6.7417
A0A022PPY5	Uncharacterized protein OS=Erythranthe guttata GN=MIMGU_mgv1a003857mg PE=3 SV=1 - [A0A022PPY5_ERYGU]	27.1394	10.02	39	3	4	7	559	60.0516	7.82568
A0A022S235	Uncharacterized protein OS=Erythranthe guttata GN=MIMGU_mgv1a007681mg PE=4 SV=1 - [A0A022S235_ERYGU]	37.7151	12.53	13	1	4	11	399	43.95	9.12939
A0A059BEP0	Uncharacterized protein OS=Eucalyptus grandis GN=EUGRSUZ_G01978 PE=3 SV=1 - [A0A059BEP0_EUCGR]	40.2105	17.42	36	2	4	9	442	47.9038	7.32764
V4LCL5	Uncharacterized protein OS=Eutrema salsugineum GN=EUTSA_v10002530mg PE=3 SV=1 - [V4LCL5_EUTSA]	34.4111	16.34	37	1	4	8	410	44.8477	7.94287
Q949U7	PRX2E_ARATH Peroxiredoxin-2E, chloroplastic OS=Arabidopsis thaliana GN=PRXIIE PE=1 SV=2	31.3529	20.85	41	2	4	7	235	24.6729	9.02686
M8BRP5	Cell division protease ftsH-like protein, mitochondrial OS=Aegilops tauschii GN=F775_26143 PE=3 SV=1	25.9707	7.99	80	2	4	7	601	63.955	7.69385
M0RJ08	Uncharacterized protein OS=Musa acuminata subsp. malaccensis PE=3 SV=1 - [M0RJ08_MUSAM]	17.4081	7.48	28	0	4	5	535	60.5983	4.79248
M0SPK5	Uncharacterized protein OS=Musa acuminata subsp. malaccensis PE=3 SV=1 - [M0SPK5_MUSAM]	62.2159	19.6	24	1	4	14	301	31.2164	9.31982
A0A061E1Z5	Aldehyde dehydrogenase 6B2 OS=Theobroma cacao GN=TCM_007348 PE=3 SV=1	40.4119	11.34	36	2	4	8	538	57.7304	7.66455
M0T3N7	Uncharacterized protein OS=Musa acuminata subsp. malaccensis PE=3 SV=1 - [M0T3N7_MUSAM]	23.318	5.35	294	2	4	6	729	75.9514	5.19873
M0T702	Uncharacterized protein OS=Musa acuminata subsp. malaccensis PE=3 SV=1 - [M0T702_MUSAM]	69.265	22.41	54	2	4	18	299	31.8295	9.5249
M0TAD3	Uncharacterized protein OS=Musa acuminata subsp. malaccensis PE=3 SV=1 - [M0TAD3_MUSAM]	19.6634	12.6	51	1	4	5	500	53.6839	6.60986
M0TK95	Uncharacterized protein OS=Musa acuminata subsp. malaccensis PE=3 SV=1 - [M0TK95_MUSAM]	14.3746	7.55	41	1	4	5	530	56.4827	5.73193
M0TW70	Uncharacterized protein OS=Musa acuminata subsp. malaccensis PE=3 SV=1 - [M0TW70_MUSAM]	26.3917	7.4	54	1	4	9	500	54.7028	6.21436
A0A0B2REY7	Presequence protease 2, chloroplastic/mitochondrial OS=Glycine soja GN=glysoja_033150 PE=3 SV=1	22.0132	5.03	15	2	4	6	1074	120.851	5.64307
M0RXB6	Uncharacterized protein OS=Musa acuminata subsp. malaccensis PE=4 SV=1 - [M0RXB6_MUSAM]	56.0341	17.3	7	1	4	16	289	32.3921	9.96436
M0S5R0	Uncharacterized protein OS=Musa acuminata subsp. malaccensis PE=4 SV=1 - [M0S5R0_MUSAM]	25.1816	8.93	43	1	4	6	683	74.4018	6.55127
M0TTX0	Uncharacterized protein OS=Musa acuminata subsp. malaccensis PE=4 SV=1 - [M0TTX0_MUSAM]	147.658	8.54	28	2	4	34	527	57.8509	7.04932
J3L3W4	Uncharacterized protein OS=Oryza brachyantha GN=OB01G39200 PE=3 SV=1 - [J3L3W4_ORYBR]	64.9612	8.22	69	1	4	16	499	54.1727	6.0874
J3MJ36	Uncharacterized protein OS=Oryza brachyantha GN=OB07G14180 PE=4 SV=1 - [J3MJ36_ORYBR]	22.8416	5.6	49	3	4	7	554	60.7561	6.84424
V7AZT1	Uncharacterized protein OS=Phaseolus vulgaris GN=PHAVU_008G000800g PE=4 SV=1 - [V7AZT1_PHAVU]	38.9289	16.3	42	0	4	9	362	39.034	5.96045
M5W311	Uncharacterized protein OS=Prunus persica GN=PRUPE_ppa009960mg PE=4 SV=1 - [M5W311_PRUPE]	27.3817	24.07	13	1	4	6	270	29.6774	6.69775
K3ZIZ6	Uncharacterized protein OS=Setaria italica GN=Si026158m.g PE=4 SV=1 - [K3ZIZ6_SETIT]	28.2517	15.47	40	2	4	7	362	40.2504	9.37842
K4ASC8	Uncharacterized protein OS=Solanum lycopersicum GN=ACI36 PE=3 SV=1 - [K4ASC8_SOLLC]	86.7798	17.51	65	1	4	24	297	31.7334	9.46631
A0A061E1N1	Presequence protease 2 isoform 2 OS=Theobroma cacao GN=TCM_007031 PE=3 SV=1	14.2798	4.66	40	3	4	4	1072	120.518	5.78271
K4BJY3	Uncharacterized protein OS=Solanum lycopersicum GN=Solyc03g111200.2 PE=3 SV=1 - [K4BJY3_SOLLC]	45.4091	25	101	1	4	12	244	26.6531	8.38232
M1CQH9	Uncharacterized protein OS=Solanum tuberosum GN=PGSC0003DMG400028224 PE=4 SV=1 - [M1CQH9_SOLTU]	148.64	7.48	48	1	4	34	615	67.4736	7.28369
W5D8X2	Uncharacterized protein OS=Triticum aestivum PE=4 SV=1 - [W5D8X2_WHEAT]	52.9315	21	2	3	4	14	200	20.8599	5.66846
C0P9U8	Uncharacterized protein OS=Zea mays GN=LOC100382694 PE=2 SV=1 - [C0P9U8_MAIZE]	271.024	13.57	79	2	4	54	501	55.0966	8.89502
Q5Z974	FTSH1_ORYSJ ATP-dependent zinc metalloprotease FTSH 1, chloroplastic OS=Oryza sativa subsp. japonica GN=FTSH1 PE=2 SV=1	31.3568	10.15	102	4	4	8	463	49.8729	5.24951
G8FL07	1-deoxy-D-xylulose-5-phosphate reductoisomerase OS=Tanacetum parthenium PE=2 SV=1 - [G8FL07_9ASTR]	29.9724	13.56	18	1	5	8	472	50.7995	6.53662
D5FUD7	2-cys peroxiredoxin OS=Vigna radiata PE=2 SV=1 - [D5FUD7_VIGRA]	35.7732	27.2	49	0	5	9	261	28.5757	5.69385
A0A068TNH2	Acetyltransferase component of pyruvate dehydrogenase complex OS=Coffea canephora GN=GSCOC_T00021824001 PE=3 SV=1 - [A0A068TNH2_COFCA]	80.8699	9.03	32	2	5	20	620	67.7389	8.88037
A0A022QGC4	Aminomethyltransferase OS=Erythranthe guttata GN=MIMGU_mgv1a007445mg PE=3 SV=1 - [A0A022QGC4_ERYGU]	45.8629	12.53	49	2	5	13	407	44.1756	8.32373
I3SSE7	Aminomethyltransferase OS=Lotus japonicus PE=2 SV=1 - [I3SSE7_LOTJA]	40.1779	16.95	40	1	5	11	407	44.2078	8.44092
M0SUJ7	Aminomethyltransferase OS=Musa acuminata subsp. malaccensis PE=3 SV=1 - [M0SUJ7_MUSAM]	47.1753	15.74	19	1	5	12	413	44.5768	7.76709
M0T8H5	Aminomethyltransferase OS=Musa acuminata subsp. malaccensis PE=3 SV=1 - [M0T8H5_MUSAM]	67.5054	17.19	18	1	5	17	413	44.791	8.22119
B9IBY0	Arginase family protein OS=Populus trichocarpa GN=POPTR_0014s06320g PE=3 SV=1 - [B9IBY0_POPTR]	29.0303	12.01	11	1	5	9	333	36.3969	6.25244
A0A078C819	Aspartate aminotransferase OS=Brassica napus GN=BnaC07g43610D PE=3 SV=1 - [A0A078C819_BRANA]	24.4646	12.36	95	1	5	7	461	50.874	8.14795
A0A067KBD5	Aspartate aminotransferase OS=Jatropha curcas GN=JCGZ_07112 PE=3 SV=1 - [A0A067KBD5_JATCU]	27.4699	12.88	96	1	5	7	466	51.0831	8.5874
M5XYB0	Aspartate aminotransferase OS=Prunus persica GN=PRUPE_ppa005369mg PE=3 SV=1 - [M5XYB0_PRUPE]	24.6226	14.87	98	1	5	7	464	50.8331	8.83643
K3XX32	Aspartate aminotransferase OS=Setaria italica GN=Si006490m.g PE=3 SV=1 - [K3XX32_SETIT]	101.93	15.38	38	2	5	22	429	47.6997	7.18115
H6WQY2	ATP synthase subunit b (Fragment) OS=Liriope spicata GN=atp4 PE=4 SV=1 - [H6WQY2_9ASPA]	83.615	28.42	136	3	5	27	190	21.2864	9.87646
S4Z3F8	ATP synthase subunit beta, chloroplastic OS=Triticum aestivum GN=atpB PE=3 SV=1 - [S4Z3F8_WHEAT]	33.8745	16.83	208	1	5	8	499	53.8809	5.16064
L0SQ48	Catalase OS=Nicotiana tabacum GN=cat3 PE=2 SV=1 - [L0SQ48_TOBAC]	40.1938	13.41	310	1	5	11	492	56.9113	7.40088
B7FJN7	Cystathionine beta-synthase (CBS) family protein OS=Medicago truncatula GN=MTR_5g076080 PE=1 SV=1 - [B7FJN7_MEDTR]	55.6705	27.8	53	1	5	17	205	22.5878	9.17334
G7JPY4	Delta-1-pyrroline-5-carboxylate dehydrogenase OS=Medicago truncatula GN=MTR_4g107940 PE=3 SV=1 - [G7JPY4_MEDTR]	29.9048	11.21	81	5	5	8	553	61.3006	6.82959
A0A022QWP2	Dihydrolipoyl dehydrogenase OS=Erythranthe guttata GN=MIMGU_mgv1a004880mg PE=3 SV=1 - [A0A022QWP2_ERYGU]	71.7823	16.21	7	1	5	18	506	53.5289	7.63525
B3F8H7	Glucose-1-phosphate adenylyltransferase OS=Nicotiana langsdorffii x Nicotiana sanderae PE=2 SV=1 - [B3F8H7_NICLS]	23.5052	12.69	155	1	5	7	520	57.092	6.63916
M5VQ31	Glutamate dehydrogenase OS=Prunus persica GN=PRUPE_ppa006457mg PE=3 SV=1 - [M5VQ31_PRUPE]	29.4913	18	112	1	5	7	411	44.4589	6.53662
M0RSY2	Glycerol-3-phosphate dehydrogenase OS=Musa acuminata subsp. malaccensis PE=3 SV=1 - [M0RSY2_MUSAM]	28.5223	8.74	25	0	5	8	641	69.9677	8.06006
B4FAS1	Glycerol-3-phosphate dehydrogenase OS=Zea mays GN=LOC100191950 PE=2 SV=1 - [B4FAS1_MAIZE]	24.2172	8.43	27	1	5	7	629	68.1107	8.17725
Q9C7X7	Heat shock 70 kDa protein 18 OS=Arabidopsis thaliana GN=HSP70-18 PE=2 SV=1 - [HSP7N_ARATH]	25.4444	9.08	363	3	5	6	617	68.3137	5.35107
A8W7B5	Heat shock protein 70 OS=Solanum lycopersicum GN=HSP70 PE=2 SV=1 - [A8W7B5_SOLLC]	37.5775	7.95	11	1	5	9	692	74.2435	5.56689
K9K3M9	HXK1 OS=Vitis vinifera PE=2 SV=1 - [K9K3M9_VITVI]	57.0967	14.89	70	1	5	13	470	51.1884	5.88428
W9S0M2	Isocitrate dehydrogenase [NADP] OS=Morus notabilis GN=L484_020533 PE=3 SV=1 - [W9S0M2_9ROSA]	32.0533	10.95	89	0	5	9	484	54.3789	8.26514
M0SAG2	Isocitrate dehydrogenase [NADP] OS=Musa acuminata subsp. malaccensis PE=3 SV=1 - [M0SAG2_MUSAM]	31.6563	10.37	88	0	5	9	492	55.5404	8.79248
Q946X9	Isocitrate dehydrogenase [NADP] OS=Prunus persica GN=icdh1 PE=2 SV=1 - [Q946X9_PRUPE]	25.1204	12.8	168	1	5	8	414	46.6029	6.99072
M5WHA3	Lon protease homolog, mitochondrial OS=Prunus persica GN=PRUPE_ppa000809mg PE=3 SV=1 - [M5WHA3_PRUPE]	38.1093	8.63	75	1	5	10	997	109.811	5.47803
F6I4S4	Lon protease homolog, mitochondrial OS=Vitis vinifera GN=VIT_14s0060g01230 PE=3 SV=1 - [F6I4S4_VITVI]	38.5589	8.49	67	1	5	10	978	107.534	5.68115
W1NZD6	Malic enzyme OS=Amborella trichopoda GN=AMTR_s00002p00145340 PE=3 SV=1 - [W1NZD6_AMBTC]	62.1358	11.31	20	2	5	13	619	68.907	6.13818
D7SM51	Malic enzyme OS=Vitis vinifera GN=VIT_15s0021g00500 PE=3 SV=1 - [D7SM51_VITVI]	71.5338	12.32	38	1	5	14	625	69.2972	5.66846
C0P758	Malic enzyme OS=Zea mays GN=pco115183b PE=2 SV=1 - [C0P758_MAIZE]	74.1873	15.02	36	2	5	15	619	69.0904	6.50732
E5GCR9	Methylmalonate-semialdehyde dehydrogenase OS=Cucumis melo subsp. melo PE=3 SV=1 - [E5GCR9_CUCME]	40.1804	12.31	36	3	5	10	520	55.6906	6.0874
K9N4H5	Mitochondrial aldehyde dehydrogenase 2B8 OS=Vitis quinquangularis GN=ALDH2B8 PE=2 SV=1 - [K9N4H5_9ROSI]	68.2014	7.81	155	1	5	20	538	58.2981	6.99072
Q59I53	Mitochondrial F1-ATPase gamma subunit OS=Ipomoea nil PE=2 SV=1 - [Q59I53_IPONI]	29.2319	12.35	45	2	5	9	324	35.3703	8.90967
W9RE37	NADH dehydrogenase [ubiquinone] iron-sulfur protein 7 OS=Morus notabilis GN=L484_019522 PE=3 SV=1 - [W9RE37_9ROSA]	28.9852	22.79	56	1	5	8	215	23.5399	9.5542
D7RMY6	NADH-ubiquinone oxidoreductase chain 5 OS=Silene latifolia GN=nad5 PE=2 SV=1 - [D7RMY6_SILLA]	30.3373	9.55	114	1	5	7	670	74.8431	6.99072
Q8W0E8	Putative NADH2 dehydrogenase (Ubiquinone) chain PSST OS=Oryza sativa subsp. japonica GN=P0690B02.5 PE=3 SV=1 - [Q8W0E8_ORYSJ]	40.2089	34.17	65	1	5	11	199	21.862	9.5249
D7U090	Putative uncharacterized protein OS=Vitis vinifera GN=VIT_09s0002g03200 PE=3 SV=1 - [D7U090_VITVI]	93.5375	9.88	66	1	5	22	506	54.735	6.40479
C5Y9E6	Putative uncharacterized protein Sb06g030920 OS=Sorghum bicolor GN=Sb06g030920 PE=3 SV=1 - [C5Y9E6_SORBI]	68.2444	10.48	72	1	5	16	620	64.3652	7.00537
P52903	Pyruvate dehydrogenase E1 component subunit alpha, mitochondrial OS=Solanum tuberosum PE=1 SV=1 - [ODPA_SOLTU]	70.1292	13.04	26	1	5	20	391	43.2006	7.73779
I2FFU1	Type II NAD(P)H dehydrogenase OS=Arum maculatum GN=AmNDB1 PE=2 SV=1 - [I2FFU1_ARUMA]	36.7204	9.29	70	4	5	10	581	64.6522	8.23584
V4TF35	Uncharacterized protein (Fragment) OS=Citrus clementina GN=CICLE_v100318952mg PE=3 SV=1 - [V4TF35_9ROSI]	116.565	19.85	12	1	5	28	262	27.9937	9.49561
U5CSE5	Uncharacterized protein OS=Amborella trichopoda GN=AMTR_s00030p00229140 PE=4 SV=1 - [U5CSE5_AMBTC]	58.9252	26.94	46	0	5	13	271	29.8934	8.35303
W1PA39	Uncharacterized protein OS=Amborella trichopoda GN=AMTR_s00078p00157800 PE=4 SV=1 - [W1PA39_AMBTC]	27.4248	8.87	28	2	5	8	462	50.4847	6.93213
W1PCR5	Uncharacterized protein OS=Amborella trichopoda GN=AMTR_s00146p00044900 PE=4 SV=1 - [W1PCR5_AMBTC]	34.7966	14.2	73	1	5	8	514	56.4578	7.23975
A0A061DMD2	Cytochrome P450 97B2, chloroplastic isoform 2 OS=Theobroma cacao GN=TCM_002032 PE=3 SV=1	81.3146	12.13	36	2	5	20	569	63.8661	7.2251
I1IDW6	Uncharacterized protein OS=Brachypodium distachyon GN=BRADI3G55340 PE=4 SV=1 - [I1IDW6_BRADI]	244.228	16.99	21	2	5	48	412	44.6891	9.39307
A0A087GJ58	Udp-sulfoquinovose synthase OS=Arabis alpina GN=AALP_AA7G194300 PE=4 SV=1	39.3854	16.35	21	1	5	9	477	53.2642	8.36768
O80860	FTSH2_ARATH ATP-dependent zinc metalloprotease FTSH 2, chloroplastic OS=Arabidopsis thaliana GN=FTSH2 PE=1 SV=1	27.9202	7.51	67	2	5	8	692	74.0283	6.31592
A0A022RM14	Uncharacterized protein OS=Erythranthe guttata GN=MIMGU_mgv1a004148mg PE=4 SV=1 - [A0A022RM14_ERYGU]	65.5718	10.15	25	3	5	16	542	60.2435	7.03467
A0A059CM73	Uncharacterized protein OS=Eucalyptus grandis GN=EUGRSUZ_C00846 PE=4 SV=1 - [A0A059CM73_EUCGR]	35.4401	13	99	1	5	8	523	57.0845	6.93213
A0A059C3U5	Uncharacterized protein OS=Eucalyptus grandis GN=EUGRSUZ_E01445 PE=4 SV=1 - [A0A059C3U5_EUCGR]	60.7001	18.41	12	1	5	15	277	30.8959	6.88818
A0A067KWB6	Uncharacterized protein OS=Jatropha curcas GN=JCGZ_08778 PE=4 SV=1 - [A0A067KWB6_JATCU]	35.5367	29.48	45	0	5	8	268	29.2561	7.79639
A0A067L3A0	Uncharacterized protein OS=Jatropha curcas GN=JCGZ_16090 PE=3 SV=1 - [A0A067L3A0_JATCU]	27.4429	10.68	86	1	5	8	599	63.7007	7.73779
I3SW83	Uncharacterized protein OS=Medicago truncatula PE=2 SV=1 - [I3SW83_MEDTR]	352.211	17.53	72	1	5	96	365	39.4753	9.81787
M0S0T7	Uncharacterized protein OS=Musa acuminata subsp. malaccensis PE=3 SV=1 - [M0S0T7_MUSAM]	22.8182	8.24	12	4	5	7	704	79.5667	5.8208
M0SF48	Uncharacterized protein OS=Musa acuminata subsp. malaccensis PE=3 SV=1 - [M0SF48_MUSAM]	30.4247	14.6	51	1	5	8	500	53.8681	6.91748
M0SVC2	Uncharacterized protein OS=Musa acuminata subsp. malaccensis PE=3 SV=1 - [M0SVC2_MUSAM]	39.5779	27.03	6	2	5	11	296	30.3678	9.49561
M0T208	Uncharacterized protein OS=Musa acuminata subsp. malaccensis PE=3 SV=1 - [M0T208_MUSAM]	28.8443	12.04	55	1	5	8	357	37.6124	6.58057
M0U2K1	Uncharacterized protein OS=Musa acuminata subsp. malaccensis PE=3 SV=1 - [M0U2K1_MUSAM]	26.3387	6.8	193	3	5	7	883	99.4293	6.12549
M0SL13	Uncharacterized protein OS=Musa acuminata subsp. malaccensis PE=4 SV=1 - [M0SL13_MUSAM]	239.983	13.64	3	2	5	46	396	43.5827	9.49561
M0SPM6	Uncharacterized protein OS=Musa acuminata subsp. malaccensis PE=4 SV=1 - [M0SPM6_MUSAM]	83.0893	11.63	41	2	5	19	576	63.5546	7.13721
J3MWN0	Uncharacterized protein OS=Oryza brachyantha GN=OB09G14090 PE=4 SV=1 - [J3MWN0_ORYBR]	28.7594	18.18	47	2	5	8	319	35.2621	6.80029
M5XYZ4	Uncharacterized protein OS=Prunus persica GN=PRUPE_ppa007259mg PE=4 SV=1 - [M5XYZ4_PRUPE]	75.1808	18.62	44	0	5	17	376	40.1075	5.63037
M1B117	Uncharacterized protein OS=Solanum tuberosum GN=PGSC0003DMG400013309 PE=4 SV=1 - [M1B117_SOLTU]	66.5415	11.38	52	1	5	14	738	79.7987	6.44287
M1CK73	Uncharacterized protein OS=Solanum tuberosum GN=PGSC0003DMG400026943 PE=4 SV=1 - [M1CK73_SOLTU]	67.6981	22.84	8	0	5	15	359	38.8419	6.18896
W5GF75	Uncharacterized protein OS=Triticum aestivum PE=3 SV=1 - [W5GF75_WHEAT]	39.9991	12.38	23	1	5	9	533	56.9622	6.13818
W5GPH0	Uncharacterized protein OS=Triticum aestivum PE=3 SV=1 - [W5GPH0_WHEAT]	30.0092	9.35	60	1	5	8	460	48.9561	5.8335
A0A089G093	1-hydroxy-2-methyl-2-(E)-butenyl-4-diphosphate reductase OS=Gentiana macrophylla GN=HDR PE=2 SV=1 - [A0A089G093_9GENT]	46.2976	13.61	76	2	6	12	463	52.1902	5.61768
A0A072UVX2	ADP/ATP carrier protein OS=Medicago truncatula GN=MTR_3g028590 PE=3 SV=1 - [A0A072UVX2_MEDTR]	481.028	19.79	76	1	6	131	389	42.2498	9.78857
M0SU22	Alpha-1,4 glucan phosphorylase OS=Musa acuminata subsp. malaccensis PE=3 SV=1 - [M0SU22_MUSAM]	21.0384	9.06	115	6	6	6	927	104.739	7.03467
M4DP46	Aspartate aminotransferase OS=Brassica rapa subsp. pekinensis GN=Bra018286 PE=3 SV=1 - [M4DP46_BRARP]	101.738	16.75	48	2	6	22	424	47.2606	8.36768
Q42425	Aspartate aminotransferase OS=Panicum miliaceum PE=2 SV=1 - [Q42425_PANMI]	32.5663	15.1	119	1	6	9	457	50.2488	8.48486
M1CXI6	Aspartate aminotransferase OS=Solanum tuberosum GN=PGSC0003DMG400029897 PE=3 SV=1 - [M1CXI6_SOLTU]	26.1099	14.72	99	1	6	8	462	50.807	8.54346
Q5IBI4	ATP synthase subunit alpha (Fragment) OS=Rubus sp. JPM-2004 GN=atp1 PE=3 SV=1 - [Q5IBI4_9ROSA]	1957.43	25.24	231	0	6	345	424	45.3619	7.35693
B9SZS3	ATP synthase subunit gamma OS=Ricinus communis GN=RCOM_1107030 PE=3 SV=1 - [B9SZS3_RICCO]	136.733	24.54	79	3	6	29	326	35.5696	8.79248
B7SNW3	Chromoplast carotenoid cleavage dioxygenase 4b OS=Crocus sativus GN=CCD4b PE=2 SV=1 - [B7SNW3_CROSA]	25.945	14.24	6	6	6	7	569	62.6328	6.60986
A0A0A0LBW6	D-3-phosphoglycerate dehydrogenase OS=Cucumis sativus GN=Csa_3G199630 PE=4 SV=1 - [A0A0A0LBW6_CUCSA]	61.1928	12.35	96	1	6	15	599	63.0636	6.75635
B6VPZ9	Formate dehydrogenase OS=Lotus japonicus GN=fdh PE=2 SV=1 - [B6VPZ9_LOTJA]	106.678	16.84	27	1	6	30	386	42.3189	7.1958
X2G9K3	Glucose-1-phosphate adenylyltransferase OS=Gladiolus hybrid cultivar PE=2 SV=1 - [X2G9K3_9ASPA]	27.5095	13.31	259	2	6	9	526	57.9825	7.73779
Q9ZRZ0	Glutamate dehydrogenase OS=Asparagus officinalis GN=gdhb PE=2 SV=1 - [Q9ZRZ0_ASPOF]	40.6698	22.63	54	2	6	10	411	44.2067	6.99072
W9RLH6	Glycerol-3-phosphate dehydrogenase OS=Morus notabilis GN=L484_017060 PE=3 SV=1 - [W9RLH6_9ROSA]	41.3631	12.4	46	1	6	10	629	68.5894	8.41162
B9HUJ0	Glycerol-3-phosphate dehydrogenase OS=Populus trichocarpa GN=POPTR_0010s23350g PE=3 SV=2 - [B9HUJ0_POPTR]	45.9292	12.36	35	1	6	11	631	68.538	8.22119
A0A061GRY8	Glycine decarboxylase P-protein 1 OS=Theobroma cacao GN=TCM_037284 PE=3 SV=1 - [A0A061GRY8_THECC]	34.2668	6.86	65	1	6	11	1050	113.611	7.28369
A0A068U3A1	Isocitrate dehydrogenase [NADP] OS=Coffea canephora GN=GSCOC_T00039371001 PE=3 SV=1 - [A0A068U3A1_COFCA]	29.4124	12.29	132	0	6	9	480	53.5305	7.73779
A0A059AFT1	Isocitrate dehydrogenase [NADP] OS=Eucalyptus grandis GN=EUGRSUZ_J02223 PE=3 SV=1 - [A0A059AFT1_EUCGR]	39.9513	14.08	109	1	6	12	490	54.3468	8.33838
B9SFA3	Isocitrate dehydrogenase [NADP] OS=Ricinus communis GN=RCOM_1095740 PE=3 SV=1 - [B9SFA3_RICCO]	35.4243	14.04	118	0	6	11	470	52.771	8.45557
A8MQK3	Malate dehydrogenase 2 OS=Arabidopsis thaliana GN=mMDH2 PE=1 SV=1 - [A8MQK3_ARATH]	121.298	19.94	47	1	6	31	316	33.1125	9.45166
V4M0V2	Malate dehydrogenase OS=Eutrema salsugineum GN=EUTSA_v10010432mg PE=3 SV=1 - [V4M0V2_EUTSA]	117.079	20.81	28	0	6	30	394	41.5818	8.33838
W9QNR6	Malate dehydrogenase OS=Morus notabilis GN=L484_015952 PE=3 SV=1 - [W9QNR6_9ROSA]	117.279	17.93	39	0	6	30	396	41.8781	8.33838
Q8L5A6	Malate dehydrogenase OS=Solanum tuberosum GN=mMDH PE=1 SV=1 - [Q8L5A6_SOLTU]	142.425	18.42	21	2	6	35	342	35.6389	8.71924
Q0J5L9	Os08g0424200 protein (Fragment) OS=Oryza sativa subsp. japonica GN=Os08g0424200 PE=4 SV=1 - [Q0J5L9_ORYSJ]	24.3511	21.61	59	3	6	7	310	33.6161	7.66455
B8AHM8	Putative uncharacterized protein OS=Oryza sativa subsp. indica GN=OsI_08713 PE=3 SV=1 - [B8AHM8_ORYSI]	447.998	19.11	113	1	6	117	382	41.4931	9.77393
F6GU55	Putative uncharacterized protein OS=Vitis vinifera GN=VIT_06s0004g01910 PE=3 SV=1 - [F6GU55_VITVI]	328.493	17.05	113	1	6	97	393	42.811	9.77393
A5AS94	Putative uncharacterized protein OS=Vitis vinifera GN=VITISV_005988 PE=4 SV=1 - [A5AS94_VITVI]	29.3135	10.59	57	2	6	8	680	73.7215	6.82959
A5B2U7	Putative uncharacterized protein OS=Vitis vinifera GN=VITISV_032016 PE=3 SV=1 - [A5B2U7_VITVI]	42.633	7.82	62	1	6	10	1036	112.736	7.34229
C5YP67	Putative uncharacterized protein Sb08g016560 OS=Sorghum bicolor GN=Sb08g016560 PE=3 SV=1 - [C5YP67_SORBI]	42.116	10.69	20	1	6	10	814	91.3303	5.21143
W1NV14	Pyruvate kinase OS=Amborella trichopoda GN=AMTR_s00002p00269190 PE=3 SV=1 - [W1NV14_AMBTC]	35.0235	10.64	114	1	6	11	564	62.569	6.41748
B7ZXH0	Pyruvate kinase OS=Zea mays GN=Zm.95664 PE=2 SV=1 - [B7ZXH0_MAIZE]	33.5742	14.32	74	1	6	10	454	50.3146	5.84619
M4QSX4	Transketolase OS=Camellia sinensis PE=2 SV=1 - [M4QSX4_CAMSI]	47.4569	11.65	45	3	6	12	747	80.6957	6.82959
S8DX98	Uncharacterized protein (Fragment) OS=Genlisea aurea GN=M569_10189 PE=3 SV=1 - [S8DX98_9LAMI]	71.7068	29.95	70	6	6	16	207	23.9607	5.19873
W1PET8	Uncharacterized protein OS=Amborella trichopoda GN=AMTR_s00016p00150480 PE=3 SV=1 - [W1PET8_AMBTC]	582.175	19.19	3	2	6	110	370	39.8646	9.18799
V4TXZ0	Uncharacterized protein OS=Citrus clementina GN=CICLE_v10023388mg PE=4 SV=1 - [V4TXZ0_9ROSI]	132.786	33.23	56	1	6	29	310	34.0492	7.00537
A0A0A0LKR1	Uncharacterized protein OS=Cucumis sativus GN=Csa_2G000830 PE=4 SV=1 - [A0A0A0LKR1_CUCSA]	72.0913	15.46	155	1	6	18	498	53.9161	6.81494
A0A0A0KP32	Uncharacterized protein OS=Cucumis sativus GN=Csa_5G523180 PE=4 SV=1 - [A0A0A0KP32_CUCSA]	29.2938	12.47	125	1	6	9	481	54.1147	7.97217
W9SBQ7	Heat shock protein 90 OS=Morus notabilis GN=L484_020019 PE=3 SV=1	46.6918	10.87	44	1	6	11	791	89.4673	5.65576
A0A022PWL2	Uncharacterized protein OS=Erythranthe guttata GN=MIMGU_mgv1a009825mg PE=3 SV=1 - [A0A022PWL2_ERYGU]	62.8096	25.45	71	1	6	15	330	34.7493	8.79248
A0A067L1J1	Uncharacterized protein OS=Jatropha curcas GN=JCGZ_01591 PE=4 SV=1 - [A0A067L1J1_JATCU]	55.5805	15.18	45	3	6	12	573	62.279	8.89502
D2CFT5	Hydroxymethylbutenyl diphosphate reductase OS=Camptotheca acuminata GN=HDR PE=2 SV=1	22.1528	12.31	92	2	6	6	455	51.209	5.50342
M0TN97	Cytochrome P450, putative OS=Ricinus communis GN=RCOM_0671520 PE=3 SV=1	43.5995	13.07	48	2	6	14	574	64.5287	6.99072
A0A0B0N139	Luminal-binding 5 OS=Gossypium arboreum GN=F383_10316 PE=3 SV=1	47.759	16.07	20	1	6	11	610	66.9476	5.16064
J3L3E8	Uncharacterized protein OS=Oryza brachyantha GN=OB01G37540 PE=3 SV=1 - [J3L3E8_ORYBR]	37.8443	7.19	61	2	6	10	946	102.398	6.30322
V7CUP6	Uncharacterized protein OS=Phaseolus vulgaris GN=PHAVU_001G035500g PE=3 SV=1 - [V7CUP6_PHAVU]	38.6498	8.85	17	1	6	9	1062	115.198	7.10791
M8BZV2	Fumarate hydratase 2, chloroplastic OS=Aegilops tauschii GN=F775_30744 PE=3 SV=1	47.8632	18.53	38	1	6	11	464	50.0067	8.17725
A0A096U7A9	Uncharacterized protein OS=Zea mays GN=LOC100279992 PE=4 SV=1 - [A0A096U7A9_MAIZE]	55.7869	11.58	41	1	6	13	708	80.7736	4.85596
C3VEQ0	Zeta-carotene desaturase, chloroplastic/chromoplastic OS=Oncidium hybrid cultivar GN=ZDS PE=2 SV=1 - [ZDS_ONCHC]	63.0011	12.61	23	2	6	16	563	61.8897	7.44482
D2D5E3	(E)-4-hydroxy-3-methylbut-2-enyl diphosphate synthase OS=Artemisia annua GN=HDS PE=2 SV=1 - [D2D5E3_ARTAN]	55.2756	13.78	53	1	7	15	617	68.6302	5.46533
A0A059VDA9	1-deoxy-D-xylulose 5-phosphate reductoisomerase OS=Aquilaria sinensis GN=DXR PE=2 SV=1 - [A0A059VDA9_9ROSI]	39.0252	24.27	95	1	7	10	478	51.8262	6.7417
W8SNM0	4-hydroxy-3-methylbut-2-en-1-yl diphosphate synthase protein OS=Pyrus x bretschneideri PE=2 SV=1 - [W8SNM0_9ROSA]	54.2205	10.95	72	1	7	15	740	81.8771	6.55127
B8AU84	Arginase 1, mitochondrial OS=Oryza sativa subsp. indica GN=B0616E02-H0507E05.7 PE=1 SV=1 - [ARGI1_ORYSI]	132.011	27.06	45	2	7	29	340	36.9511	6.31592
M0TBH2	Aspartate aminotransferase OS=Musa acuminata subsp. malaccensis PE=3 SV=1 - [M0TBH2_MUSAM]	66.2428	19.39	106	2	7	17	459	50.875	8.39697
W9RVM8	Biotin carboxylase 1 OS=Morus notabilis GN=L484_008219 PE=4 SV=1 - [W9RVM8_9ROSA]	50.2284	18.16	77	7	7	13	534	58.342	7.47412
W6HY22	Chloroplast 1-deoxy-D-xylulose-5-phosphate reductoisomerase OS=Lilium longiflorum GN=DXR PE=2 SV=1 - [W6HY22_LILLO]	49.3176	24.36	133	1	7	13	472	51.2196	6.25244
D2IFC2	Chromoplast-specific lycopene beta cyclase OS=Crocus sativus GN=LcyB2a PE=2 SV=1 - [D2IFC2_CROSA]	128.498	22.01	1	7	7	29	468	51.7805	8.70459
A0A067JCB3	Citrate synthase OS=Jatropha curcas GN=JCGZ_05266 PE=3 SV=1 - [A0A067JCB3_JATCU]	131.65	23.89	18	1	7	34	473	52.8005	7.81104
A0A068V2K1	Coffea canephora DH200=94 genomic scaffold, scaffold_92 OS=Coffea canephora GN=GSCOC_T00042369001 PE=4 SV=1 - [A0A068V2K1_COFCA]	148.918	30.99	80	0	7	33	313	34.0962	6.96143
A0A059AZP2	Elongation factor Tu OS=Eucalyptus grandis GN=EUGRSUZ_H01524 PE=3 SV=1 - [A0A059AZP2_EUCGR]	84.2773	25.06	9	1	7	18	451	48.9066	6.96143
W1P5F4	Glucose-6-phosphate isomerase OS=Amborella trichopoda GN=AMTR_s00135p00052570 PE=3 SV=1 - [W1P5F4_AMBTC]	36.505	13.78	47	2	7	9	624	68.523	6.07471
G7KBI3	Glucose-6-phosphate isomerase OS=Medicago truncatula GN=MTR_5g065880 PE=1 SV=2 - [G7KBI3_MEDTR]	67.2944	16.86	69	2	7	15	617	68.0728	5.79541
A0A023ZY40	Hexokinase OS=Manihot esculenta GN=HXK2 PE=2 SV=1 - [A0A023ZY40_MANES]	79.4882	18.67	161	1	7	19	498	53.8769	6.11279
A0A0A1G6F9	Malate dehydrogenase OS=Stylosanthes guianensis GN=MDH1 PE=2 SV=1 - [A0A0A1G6F9_9FABA]	179.903	27.25	31	3	7	42	345	36.0821	8.55811
A0A061F945	Malate dehydrogenase OS=Theobroma cacao GN=TCM_031715 PE=3 SV=1 - [A0A061F945_THECC]	145.876	21.83	57	1	7	36	339	35.3727	8.33838
B9GS73	NADH-ubiquinone oxidoreductase 24 kDa subunit family protein OS=Populus trichocarpa GN=POPTR_0002s04610g PE=4 SV=1 - [B9GS73_POPTR]	45.6529	31.1	67	7	7	11	254	28.2592	7.91357
B9RRR0	UDP-sulfoquinovose synthase, putative OS=Ricinus communis GN=RCOM_0797290 PE=4 SV=1	42.5349	19.59	103	0	7	11	485	54.3277	8.54346
W1NVP1	Pyruvate dehydrogenase E1 component subunit alpha OS=Amborella trichopoda GN=AMTR_s00090p00158410 PE=4 SV=1 - [W1NVP1_AMBTC]	52.7056	17.04	125	2	7	16	405	44.1902	7.88428
A0A022Q1M3	Pyruvate dehydrogenase E1 component subunit alpha OS=Erythranthe guttata GN=MIMGU_mgv1a007945mg PE=4 SV=1 - [A0A022Q1M3_ERYGU]	50.4614	14.62	75	2	7	15	390	43.0467	7.78174
K4FZR6	Succinyl-CoA synthetase OS=Capsicum annuum GN=SCS PE=2 SV=1 - [K4FZR6_CAPAN]	120.285	25.77	46	2	7	27	326	34.1828	8.76318
W1NG77	Uncharacterized protein OS=Amborella trichopoda GN=AMTR_s00010p00262600 PE=3 SV=1 - [W1NG77_AMBTC]	137.542	22.76	39	0	7	34	413	43.7431	8.5874
W1P9Q2	Uncharacterized protein OS=Amborella trichopoda GN=AMTR_s00058p00174910 PE=3 SV=1 - [W1P9Q2_AMBTC]	91.4916	22.89	26	2	7	26	380	41.5815	7.84033
A0A0A0L5J6	Uncharacterized protein OS=Cucumis sativus GN=Csa_3G115030 PE=4 SV=1 - [A0A0A0L5J6_CUCSA]	148.878	31.6	72	1	7	33	307	33.7698	6.65381
A0A022QAV0	Uncharacterized protein OS=Erythranthe guttata GN=MIMGU_mgv1a006525mg PE=3 SV=1 - [A0A022QAV0_ERYGU]	112.497	20	71	1	7	29	440	47.1276	8.76318
A0A022QVT8	Uncharacterized protein OS=Erythranthe guttata GN=MIMGU_mgv1a009558mg PE=3 SV=1 - [A0A022QVT8_ERYGU]	53.0135	19.53	29	2	7	15	338	37.0063	6.87354
A0A059D071	Uncharacterized protein OS=Eucalyptus grandis GN=EUGRSUZ_B00511 PE=3 SV=1 - [A0A059D071_EUCGR]	85.188	22.82	37	1	7	21	412	43.4331	8.11865
B9HQD5	RUBISCO SUBUNIT BINDING-protein ALPHA SUBUNIT OS=Populus trichocarpa GN=POPTR_0009s01470g PE=3 SV=1	50.8976	14.68	43	1	7	13	586	61.813	5.40186
A0A067KD00	Uncharacterized protein OS=Jatropha curcas GN=JCGZ_07672 PE=3 SV=1 - [A0A067KD00_JATCU]	34.8838	11.14	73	1	7	10	1059	115.23	7.2251
A0A067KPG8	Uncharacterized protein OS=Jatropha curcas GN=JCGZ_08199 PE=3 SV=1 - [A0A067KPG8_JATCU]	52.6227	12.3	50	1	7	12	821	93.9986	4.98291
M0RXX0	Uncharacterized protein OS=Musa acuminata subsp. malaccensis PE=3 SV=1 - [M0RXX0_MUSAM]	58.6919	10.8	66	1	7	14	815	93.6335	4.98291
J3L7L4	Uncharacterized protein OS=Oryza brachyantha GN=OB01G52200 PE=4 SV=1 - [J3L7L4_ORYBR]	119.338	28.96	79	1	7	27	328	36.0051	6.62451
B9GWA4	Uncharacterized protein OS=Populus trichocarpa GN=POPTR_0003s20360g PE=3 SV=1 - [B9GWA4_POPTR]	330.311	21.3	115	2	7	96	385	41.8835	9.90576
B9HDL9	Uncharacterized protein OS=Populus trichocarpa GN=POPTR_0006s24440g PE=4 SV=1 - [B9HDL9_POPTR]	44.4496	21.37	103	0	7	11	482	53.6193	7.95752
A0A061DTY1	Heat shock protein 89.1 isoform 2 OS=Theobroma cacao GN=TCM_002328 PE=3 SV=1	43.131	9.57	63	2	7	11	794	90.3747	5.35107
M1BQI2	Uncharacterized protein OS=Solanum tuberosum GN=PGSC0003DMG400019647 PE=3 SV=1 - [M1BQI2_SOLTU]	48.6724	11.67	25	1	7	12	797	90.8568	4.97021
E5GB77	Adenine nucleotide translocator OS=Cucumis melo subsp. melo PE=3 SV=1 - [E5GB77_CUCME]	368.844	22.05	126	3	8	107	390	42.4359	9.77393
M0S4E5	Dihydrolipoyl dehydrogenase OS=Musa acuminata subsp. malaccensis PE=3 SV=1 - [M0S4E5_MUSAM]	158.704	24.36	60	1	8	37	468	49.6196	7.40088
I1NMR3	Dihydrolipoyl dehydrogenase OS=Oryza glaberrima PE=3 SV=1 - [I1NMR3_ORYGL]	140.787	15.71	55	2	8	32	503	52.5677	7.53271
Q8H6B6	Grp94 OS=Xerophyta viscosa PE=2 SV=1 - [Q8H6B6_9LILI]	73.4474	12.93	49	2	8	17	812	92.9002	5.021
C5WNX8	Putative uncharacterized protein Sb01g011310 OS=Sorghum bicolor GN=Sb01g011310 PE=3 SV=1 - [C5WNX8_SORBI]	55.1286	16.43	29	1	8	14	487	52.4643	5.64307
V7BGA6	Succinyl-CoA ligase subunit beta OS=Phaseolus vulgaris GN=PHAVU_007G190800g PE=3 SV=1 - [V7BGA6_PHAVU]	130.904	20.14	12	1	8	37	422	45.3209	6.66846
A0A0B0MM52	Heat shock 70 kDa 7, chloroplastic-like protein OS=Gossypium arboreum GN=F383_19848 PE=3 SV=1	49.4778	11.96	12	1	8	13	744	80.2727	5.79541
W1NI34	Uncharacterized protein OS=Amborella trichopoda GN=AMTR_s00009p00080200 PE=3 SV=1 - [W1NI34_AMBTC]	359.346	16.7	32	2	8	70	581	61.2037	5.2876
W1PY37	Uncharacterized protein OS=Amborella trichopoda GN=AMTR_s00040p00206830 PE=3 SV=1 - [W1PY37_AMBTC]	208.103	27.1	24	0	8	58	369	40.1506	7.12256
B9MZ75	RUBISCO SUBUNIT BINDING-protein ALPHA SUBUNIT OS=Populus trichocarpa GN=POPTR_0004s22340g PE=3 SV=1	58.2335	17.65	65	0	8	15	595	62.4092	5.16064
A0A061GY78	RuBisCO large subunit-binding protein subunit alpha isoform 2 OS=Theobroma cacao GN=TCM_042121 PE=3 SV=1	55.2154	16.46	61	0	8	14	656	69.1177	5.38916
V4L8L1	Uncharacterized protein OS=Eutrema salsugineum GN=EUTSA_v10028793mg PE=3 SV=1 - [V4L8L1_EUTSA]	91.3828	33.84	56	2	8	22	331	36.3088	6.26514
A0A0B2NTV4	RuBisCO large subunit-binding protein subunit alpha, chloroplastic OS=Glycine soja GN=glysoja_043338 PE=3 SV=1	58.3711	18.06	58	0	8	15	587	61.9432	5.52881
M0RLR7	Uncharacterized protein OS=Musa acuminata subsp. malaccensis PE=3 SV=1 - [M0RLR7_MUSAM]	63.7655	13.92	38	1	8	15	790	89.4764	5.59229
M0RU85	Uncharacterized protein OS=Musa acuminata subsp. malaccensis PE=3 SV=1 - [M0RU85_MUSAM]	112.742	28.71	47	1	8	21	498	53.4975	8.08936
J3LEE6	Uncharacterized protein OS=Oryza brachyantha GN=OB02G30130 PE=3 SV=1 - [J3LEE6_ORYBR]	192.09	23.4	60	0	8	55	376	40.603	7.76709
B9HPZ5	Uncharacterized protein OS=Populus trichocarpa GN=POPTR_0009s16680g PE=3 SV=1 - [B9HPZ5_POPTR]	202.708	24.8	93	0	8	57	371	40.2147	7.40088
W5C1U0	Uncharacterized protein OS=Triticum aestivum PE=3 SV=1 - [W5C1U0_WHEAT]	125.675	17.48	16	1	8	27	675	72.0762	5.31299
A0A096QCL3	Uncharacterized protein OS=Zea mays GN=LOC100502231 PE=4 SV=1 - [A0A096QCL3_MAIZE]	61.5809	14.53	528	7	8	15	812	88.6494	6.0874
D7L755	Adenosine nucleotide translocator OS=Arabidopsis lyrata subsp. lyrata GN=ARALYDRAFT_478157 PE=3 SV=1 - [D7L755_ARALL]	473.057	24.08	107	4	9	140	382	41.5183	9.80322
A0A061EGX7	Chaperone protein htpG family protein isoform 2 OS=Theobroma cacao GN=TCM_011421 PE=3 SV=1 - [A0A061EGX7_THECC]	56.6789	15.05	26	0	9	16	764	87.164	5.0083
B5LAT6	Dihydrolipoyl dehydrogenase OS=Capsicum annuum PE=2 SV=1 - [B5LAT6_CAPAN]	193.584	26.59	66	2	9	45	504	53.8478	6.85889
V7CYM1	Elongation factor Tu OS=Phaseolus vulgaris GN=PHAVU_001G148200g PE=3 SV=1 - [V7CYM1_PHAVU]	90.8671	31.33	50	1	9	20	450	49.1296	6.87354
O49045	Heat shock 70 protein OS=Spinacia oleracea GN=HSC70-10 PE=2 SV=1 - [O49045_SPIOL]	113.567	16.3	10	1	9	27	675	72.3303	5.66846
A0A072TVH5	Heat shock protein 81-2 OS=Medicago truncatula GN=MTR_0009s0390 PE=3 SV=1 - [A0A072TVH5_MEDTR]	56.4524	15.04	30	1	9	15	791	89.7663	5.13525
B4FRJ1	Malate dehydrogenase OS=Zea mays PE=2 SV=1 - [B4FRJ1_MAIZE]	281.411	32.35	88	3	9	63	340	35.6177	7.81104
K4BDP2	Phosphorus transporter OS=Solanum lycopersicum GN=Solyc02g094470.2 PE=2 SV=1 - [K4BDP2_SOLLC]	615.724	30.17	66	2	9	164	358	38.4158	9.11475
D7SPF1	Putative uncharacterized protein OS=Vitis vinifera GN=VIT_04s0023g01650 PE=4 SV=1 - [D7SPF1_VITVI]	269.003	18.36	21	1	9	64	670	73.6125	6.53662
D7U0E8	Putative uncharacterized protein OS=Vitis vinifera GN=VIT_09s0002g03930 PE=3 SV=1 - [D7U0E8_VITVI]	132.45	19.87	18	1	9	33	609	64.97	5.75732
W9QWD3	RuBisCO large subunit-binding protein subunit beta OS=Morus notabilis GN=L484_002945 PE=3 SV=1 - [W9QWD3_9ROSA]	101.96	15.99	36	0	9	25	769	82.799	5.73193
B6THN2	RuBisCO large subunit-binding protein subunit beta OS=Zea mays PE=2 SV=1 - [B6THN2_MAIZE]	70.8608	20	36	1	9	17	605	64.4028	5.98584
A0A068VG90	Serine hydroxymethyltransferase OS=Coffea canephora GN=GSCOC_T00001641001 PE=3 SV=1 - [A0A068VG90_COFCA]	69.4857	25.77	68	1	9	17	520	57.4153	8.07471
A0A061FFM6	Serine hydroxymethyltransferase OS=Theobroma cacao GN=TCM_034559 PE=3 SV=1 - [A0A061FFM6_THECC]	72.1649	31.13	77	0	9	19	514	57.0004	8.49951
A0A059AUA6	Succinyl-CoA ligase subunit beta OS=Eucalyptus grandis GN=EUGRSUZ_H00143 PE=3 SV=1 - [A0A059AUA6_EUCGR]	191.668	26.71	20	1	9	49	423	45.1718	6.02393
W9R0G6	Succinyl-CoA ligase subunit beta OS=Morus notabilis GN=L484_005931 PE=3 SV=1 - [W9R0G6_9ROSA]	194.18	19.67	2	3	9	49	422	45.2358	6.45557
W1P7C0	Uncharacterized protein OS=Amborella trichopoda GN=AMTR_s00006p00252810 PE=3 SV=1 - [W1P7C0_AMBTC]	71.5688	14.93	18	0	9	19	817	92.6472	5.04639
W1NGA0	Uncharacterized protein OS=Amborella trichopoda GN=AMTR_s00010p00264240 PE=4 SV=1 - [W1NGA0_AMBTC]	157.444	23.61	4	1	9	35	487	53.6741	8.25049
B9RYP6	Heat shock protein, putative OS=Ricinus communis GN=RCOM_1312280 PE=3 SV=1	50.8249	17.12	167	1	9	12	666	73.3571	5.65576
A0A059D7T6	Uncharacterized protein OS=Eucalyptus grandis GN=EUGRSUZ_B03110 PE=3 SV=1 - [A0A059D7T6_EUCGR]	67.1537	14.64	17	0	9	18	799	90.5468	4.98291
A0A061G7G7	Heat shock protein 70 (Hsp 70) family protein OS=Theobroma cacao GN=TCM_016516 PE=3 SV=1	47.3029	17.11	127	0	9	11	719	79.4812	5.42725
A0A059AXC5	Uncharacterized protein OS=Eucalyptus grandis GN=EUGRSUZ_H01081 PE=3 SV=1 - [A0A059AXC5_EUCGR]	82.5207	27.97	31	3	9	17	497	53.4813	7.78174
A0A059AFP9	Uncharacterized protein OS=Eucalyptus grandis GN=EUGRSUZ_J02207 PE=3 SV=1 - [A0A059AFP9_EUCGR]	148.645	26.12	51	4	9	40	379	41.7576	7.34229
M0SIH6	Uncharacterized protein OS=Musa acuminata subsp. malaccensis PE=3 SV=1 - [M0SIH6_MUSAM]	62.7346	13.16	33	0	9	17	798	90.726	5.07178
Q7X9A7	60 kDa chaperonin alpha subunit OS=Oryza sativa subsp. japonica GN=OSJNBa0033P04.2 PE=2 SV=1	78.4821	19.06	44	3	9	19	577	60.8566	5.41455
M0TLV9	Uncharacterized protein OS=Musa acuminata subsp. malaccensis PE=4 SV=1 - [M0TLV9_MUSAM]	60.9871	11.64	4	1	9	15	971	110.747	7.31299
M0UCJ4	ATP synthase subunit beta OS=Musa acuminata subsp. malaccensis PE=3 SV=1 - [M0UCJ4_MUSAM]	1070.45	27.59	12	1	10	224	551	59.4696	8.66064
B7SNW1	Carotenoid cleavage dioxygenase 2 OS=Crocus sativus GN=CCD2 PE=2 SV=1 - [B7SNW1_CROSA]	58.562	20.78	1	2	10	15	563	63.1334	7.2251
A0A061DNN5	Heat shock protein 60 isoform 1 OS=Theobroma cacao GN=TCM_003130 PE=3 SV=1 - [A0A061DNN5_THECC]	75.3962	17.91	72	1	10	23	575	60.787	5.85889
F6H440	Putative uncharacterized protein OS=Vitis vinifera GN=VIT_14s0068g01260 PE=3 SV=1 - [F6H440_VITVI]	789.629	40.22	71	1	10	149	363	38.6649	9.08545
C5X4H2	Putative uncharacterized protein Sb02g028570 OS=Sorghum bicolor GN=Sb02g028570 PE=3 SV=1 - [C5X4H2_SORBI]	177.01	20.06	24	1	10	36	678	72.3556	5.78271
A0A078C7K7	Serine hydroxymethyltransferase OS=Brassica napus GN=BnaC06g32430D PE=3 SV=1 - [A0A078C7K7_BRANA]	74.9512	31.51	102	1	10	19	530	58.7351	8.48486
A9PIN8	Serine hydroxymethyltransferase OS=Populus trichocarpa x Populus deltoides PE=2 SV=1 - [A9PIN8_9ROSI]	81.874	28.46	92	1	10	21	520	57.5256	8.80713
I1IY94	Uncharacterized protein OS=Brachypodium distachyon GN=BRADI5G11740 PE=3 SV=1 - [I1IY94_BRADI]	619.807	28.73	41	1	10	130	369	38.6569	9.1001
M0RGD0	Uncharacterized protein OS=Musa acuminata subsp. malaccensis PE=3 SV=1 - [M0RGD0_MUSAM]	233.245	22.26	41	1	10	55	575	61.1302	5.90967
M5XYH1	Uncharacterized protein OS=Prunus persica GN=PRUPE_ppa001590mg PE=3 SV=1 - [M5XYH1_PRUPE]	69.6456	17.31	41	0	10	18	797	90.0256	5.021
M5VIV9	Uncharacterized protein OS=Prunus persica GN=PRUPE_ppa004819mg PE=3 SV=1 - [M5VIV9_PRUPE]	80.1036	26.33	16	1	10	21	490	54.5078	5.05908
K4BB47	Uncharacterized protein OS=Solanum lycopersicum GN=Solyc02g085350.2 PE=4 SV=1 - [K4BB47_SOLLC]	281.346	23.21	59	1	10	64	629	69.1202	6.53662
R0G2X1	Aconitate hydratase OS=Capsella rubella GN=CARUB_v10012896mg PE=3 SV=1 - [R0G2X1_9BRAS]	192.109	15.28	25	0	11	49	988	107.692	7.12256
V7BVD2	Aconitate hydratase OS=Phaseolus vulgaris GN=PHAVU_005G115100g PE=3 SV=1 - [V7BVD2_PHAVU]	212.895	17.4	22	0	11	49	983	107.029	7.72314
A0A078DMW2	BnaA08g15870D protein OS=Brassica napus GN=BnaA08g15870D PE=3 SV=1 - [A0A078DMW2_BRANA]	187.421	25.81	19	1	11	41	678	72.6156	5.99854
A2Q199	Chaperone DnaK OS=Medicago truncatula GN=MTR_2g010020 PE=1 SV=1 - [A2Q199_MEDTR]	181.992	22.34	17	0	11	42	676	72.3653	5.68115
Q9LJE4	Chaperonin 60 subunit beta 2, chloroplastic OS=Arabidopsis thaliana GN=CPN60B2 PE=1 SV=1 - [CPNB2_ARATH]	109.306	23.49	56	0	11	23	596	63.3024	5.73193
A0A061ESZ9	Heat shock protein 60 isoform 5 OS=Theobroma cacao GN=TCM_020438 PE=3 SV=1 - [A0A061ESZ9_THECC]	125.361	21.64	54	2	11	35	499	53.8586	8.6167
F4IVR2	Heat shock protein 60-2 OS=Arabidopsis thaliana GN=HSP60-2 PE=3 SV=1 - [F4IVR2_ARATH]	163.029	21.55	58	2	11	42	580	61.4392	6.32861
Q35322	NADH dehydrogenase [ubiquinone] iron-sulfur protein 3 OS=Oryza sativa subsp. japonica GN=NAD9 PE=2 SV=2 - [NDUS3_ORYSJ]	173.701	70.53	206	11	11	44	190	22.9765	7.50342
A0A059ASW2	Uncharacterized protein (Fragment) OS=Eucalyptus grandis GN=EUGRSUZ_I024522 PE=4 SV=1 - [A0A059ASW2_EUCGR]	301.839	32.43	45	3	11	66	592	65.1894	6.25244
W1P3E7	Uncharacterized protein OS=Amborella trichopoda GN=AMTR_s00147p00091670 PE=3 SV=1 - [W1P3E7_AMBTC]	151.732	22.86	56	2	11	39	560	59.6084	5.64307
V7CM26	Uncharacterized protein OS=Phaseolus vulgaris GN=PHAVU_002G215800g PE=3 SV=1 - [V7CM26_PHAVU]	183.203	23.34	18	0	11	40	677	72.8746	5.97314
K4BPJ0	Uncharacterized protein OS=Solanum lycopersicum GN=Solyc04g011350.2 PE=4 SV=1 - [K4BPJ0_SOLLC]	83.5411	14.22	32	2	11	21	1020	115.33	6.88818
A0A096Q443	Uncharacterized protein OS=Zea mays GN=LOC100273405 PE=4 SV=1 - [A0A096Q443_MAIZE]	103.788	34.15	84	3	11	25	448	48.5182	6.12549
C0P9K2	Uncharacterized protein OS=Zea mays PE=2 SV=1 - [C0P9K2_MAIZE]	179.859	21.42	23	1	11	41	677	72.5035	5.68115
I0AXV3	Zeta-carotene desaturase OS=Narcissus tazetta var. chinensis GN=zds PE=2 SV=1 - [I0AXV3_NARTA]	139.183	21.78	106	5	11	34	574	63.6347	8.33838
M0RNE8	Aconitate hydratase OS=Musa acuminata subsp. malaccensis PE=3 SV=1 - [M0RNE8_MUSAM]	245.744	16.43	26	2	12	61	986	107.078	7.41553
D7T1R6	Aconitate hydratase OS=Vitis vinifera GN=VIT_00s0264g00030 PE=3 SV=1 - [D7T1R6_VITVI]	201.923	15.25	25	1	12	49	918	100.389	6.85889
B9GJ14	Heat shock protein 70 OS=Populus trichocarpa GN=POPTR_0001s29210g PE=3 SV=2 - [B9GJ14_POPTR]	176.192	22.55	16	1	12	40	683	73.1648	5.69385
F2DGF3	Predicted protein OS=Hordeum vulgare var. distichum PE=2 SV=1 - [F2DGF3_HORVD]	135.457	15.03	11	2	12	32	1018	114.916	6.81494
D7T7Y3	Putative uncharacterized protein OS=Vitis vinifera GN=VIT_19s0090g00460 PE=4 SV=1 - [D7T7Y3_VITVI]	188.629	17.24	24	1	12	47	1009	109.987	7.10791
W1NYM6	Uncharacterized protein OS=Amborella trichopoda GN=AMTR_s00106p00119930 PE=3 SV=1 - [W1NYM6_AMBTC]	164.703	27.57	25	0	12	37	613	65.0973	5.78271
A0A022QI96	Uncharacterized protein OS=Erythranthe guttata GN=MIMGU_mgv1a000710mg PE=4 SV=1 - [A0A022QI96_ERYGU]	186.102	15.54	30	1	12	47	1010	110.429	7.03467
B9SKC7	Heat shock protein, putative OS=Ricinus communis GN=RCOM_0759010 PE=3 SV=1	79.2892	19.77	118	4	12	20	703	75.304	5.38916
M0SE15	Uncharacterized protein OS=Musa acuminata subsp. malaccensis PE=3 SV=1 - [M0SE15_MUSAM]	181.909	27.82	16	0	12	43	611	65.1707	5.84619
U5FI88	Uncharacterized protein OS=Populus trichocarpa GN=POPTR_0017s08780g PE=3 SV=1 - [U5FI88_POPTR]	372.401	32.89	70	4	12	84	374	39.7886	9.30518
M1ATY8	Uncharacterized protein OS=Solanum tuberosum GN=PGSC0003DMG400011575 PE=3 SV=1 - [M1ATY8_SOLTU]	464.419	27.65	39	1	12	97	575	61.3494	5.74463
A0A061E919	51 kDa subunit of complex I OS=Theobroma cacao GN=TCM_010782 PE=4 SV=1 - [A0A061E919_THECC]	182.827	34.98	12	0	13	42	486	53.3751	7.91357
A0A068U2H4	ATP synthase subunit beta OS=Coffea canephora GN=GSCOC_T00040213001 PE=3 SV=1 - [A0A068U2H4_COFCA]	1025.72	36.1	16	1	13	230	543	58.4245	6.26514
M0SIC8	Uncharacterized protein OS=Musa acuminata subsp. malaccensis PE=3 SV=1 - [M0SIC8_MUSAM]	164.249	27.29	56	0	13	38	612	65.0613	5.79541
M0SQE6	Uncharacterized protein OS=Musa acuminata subsp. malaccensis PE=3 SV=1 - [M0SQE6_MUSAM]	190.056	23.79	13	2	13	43	681	73.3751	7.34229
M0RZD4	Uncharacterized protein OS=Musa acuminata subsp. malaccensis PE=4 SV=1 - [M0RZD4_MUSAM]	177.266	32.18	10	0	13	41	491	54.1285	8.01611
B3SGC7	Vacuolar H+-ATPase OS=Malus domestica PE=2 SV=1 - [B3SGC7_MALDO]	106.792	31.14	91	0	13	26	623	68.876	5.52881
A0A068TPS2	Coffea canephora DH200=94 genomic scaffold, scaffold_2 OS=Coffea canephora GN=GSCOC_T00022364001 PE=3 SV=1 - [A0A068TPS2_COFCA]	69.9637	20.59	210	13	14	19	923	102.248	6.80029
F6HN88	Putative uncharacterized protein OS=Vitis vinifera GN=VIT_13s0019g00510 PE=4 SV=1 - [F6HN88_VITVI]	172.158	21.15	8	1	14	41	936	106.477	6.96143
R0HKB9	Uncharacterized protein (Fragment) OS=Capsella rubella GN=CARUB_v10013241mg PE=3 SV=1 - [R0HKB9_9BRAS]	260.115	23.34	67	0	14	53	617	65.7747	6.50732
U5D6M8	Uncharacterized protein OS=Amborella trichopoda GN=AMTR_s00046p00228720 PE=3 SV=1 - [U5D6M8_AMBTC]	205.89	27.12	21	0	14	50	671	71.9914	5.96045
J3LJW5	Uncharacterized protein OS=Oryza brachyantha GN=OB03G13410 PE=3 SV=1 - [J3LJW5_ORYBR]	166.464	21.84	63	1	14	43	577	61.037	5.8335
W1NLB8	Aconitate hydratase OS=Amborella trichopoda GN=AMTR_s00001p00156400 PE=3 SV=1 - [W1NLB8_AMBTC]	288.659	20.57	28	1	15	69	977	107.123	6.75635
Q1RSH3	GroEL-like chaperone, ATPase OS=Medicago truncatula GN=MTR_1g090140 PE=1 SV=1 - [Q1RSH3_MEDTR]	295.702	32.58	47	2	15	67	574	61.1302	6.0874
A0A0A0KZT6	Heat shock protein OS=Cucumis sativus GN=Csa_4G179170 PE=4 SV=1 - [A0A0A0KZT6_CUCSA]	209.522	27.21	16	0	15	50	680	73.0789	5.87158
V9VFV2	NADH dehydrogenase subunit 7 (Fragment) OS=Amborella trichopoda GN=nad7 PE=2 SV=1 - [V9VFV2_AMBTC]	198.76	57.77	121	15	15	50	386	43.9601	6.97607
W1NSR4	Aconitate hydratase (Fragment) OS=Amborella trichopoda GN=AMTR_s00115p00015570 PE=3 SV=1 - [W1NSR4_AMBTC]	268.834	23.3	50	0	16	65	854	93.2859	5.97314
F6HCT7	Putative uncharacterized protein OS=Vitis vinifera GN=VIT_00s0415g00030 PE=3 SV=1 - [F6HCT7_VITVI]	229.003	27.27	17	0	16	54	682	73.2261	5.92236
A0A022S4T2	Uncharacterized protein (Fragment) OS=Erythranthe guttata GN=MIMGU_mgv1a026299mg PE=3 SV=1 - [A0A022S4T2_ERYGU]	484.186	27.19	62	0	16	102	548	58.5228	5.63037
A0A0A0KQV1	Uncharacterized protein OS=Cucumis sativus GN=Csa_5G512860 PE=4 SV=1 - [A0A0A0KQV1_CUCSA]	187.982	22.92	15	0	16	43	1021	116.133	7.97217
Q6E2Y7	ATP synthase subunit alpha (Fragment) OS=Odonellia hirtiflora GN=atp1 PE=3 SV=1 - [Q6E2Y7_9ASTE]	2157.98	48.25	510	0	17	403	429	46.0372	6.58057
A0A068TUR7	Coffea canephora DH200=94 genomic scaffold, scaffold_4 OS=Coffea canephora GN=GSCOC_T00029823001 PE=4 SV=1 - [A0A068TUR7_COFCA]	223.452	23.7	10	2	17	49	1021	115.708	7.04932
P29685	ATP synthase subunit beta, mitochondrial OS=Hevea brasiliensis GN=ATPB PE=2 SV=1 - [ATPBM_HEVBR]	1382.69	44.66	69	1	18	316	562	60.2213	6.3667
V4T3X0	Uncharacterized protein OS=Citrus clementina GN=CICLE_v10018656mg PE=4 SV=1 - [V4T3X0_9ROSI]	203.936	25.2	37	0	18	49	1024	115.979	6.97607
A0A067LEH6	ATP synthase subunit beta OS=Jatropha curcas GN=JCGZ_06560 PE=3 SV=1 - [A0A067LEH6_JATCU]	1728.54	51.53	93	1	19	381	555	59.6291	6.49365
W1PQ54	Uncharacterized protein OS=Amborella trichopoda GN=AMTR_s00168p00055310 PE=4 SV=1 - [W1PQ54_AMBTC]	224.322	25.49	46	0	19	52	1020	115.8	6.82959
Q01859	ATP synthase subunit beta, mitochondrial OS=Oryza sativa subsp. japonica GN=ATPB PE=1 SV=2 - [ATPBM_ORYSJ]	1765.6	55.43	124	1	21	392	552	58.8978	6.3667
