# Supplementary material for: Unraveling Massive Crocins Transport and Accumulation through Proteome and Microscopy Tools during the Development of Saffron Stigma
Source: Int J Mol Sci. 2017 Jan 1;18(1):76. doi: 10.3390/ijms18010076 (PMC5297711; doi:10.3390/ijms18010076)
Supplement: Supplementary file 1 [file ijms-18-00076-s001.zip › ijms-165830-Supplementary Materials/Supplementary Table S2.xlsx]

## Sheet: Sheet1
Table S2. Pearson correlation coefficient calculated among genes, crocins, crocetin and picrocrocin. Highest positive and negative values.
	Crocetin (r)	Crocins (r)	Picrocrocin (r)
DXS	0.981663	0.542408	0.460415
DXR	0.943404	0.444796	0.29031
GGPS	0.245626	-0.26835	-0.028472
PSY	0.842624	0.341237	0.184204
PDS	0.690038	0.0810035	0.181087
PDS-II	-0.563493	-0.704658	-0.451395
ZISO	0.326778	0.186014	0.488641
ZDS	0.267497	0.819635	0.936231
CTRISO	0.849649	0.302041	0.251665
LYC-B1	0.830376	0.271034	0.320106
LYC-B2	0.733912	0.134104	0.219178
BCH	0.51898	0.124445	0.341082
CCD2	0.644908	-0.0284757	0.0269049
CCD4b	0.0928142	0.773369	0.832032
CCD7	0.0641511	-0.320594	-0.0182751
ADHComp2946	0.71048	0.907687	0.911698
ADHComp20158	-0.251073	-0.572968	-0.716436
ADHComp3898	-0.305935	-0.664431	-0.502241
ADHComp54788	0.193239	0.752684	0.903807
ADHComp11367	0.937525	0.830362	0.790127
UGT2	0.809463	0.231171	0.209037
UGT85U1	0.160872	0.704214	0.882004
Plastid fibrillin 2 (PF2)	0.518007	0.201091	0.423981
Plastid-lipid-associated protein 2 (PLAP2)	0.857359	0.864372	0.65412
Isoform 6 of Probable plastid-lipid-associated protein 13 (PLAP13)	0.517206	-0.0886567	0.0681627
Crocetin	1	0.68776	0.586641
Crocins	0.68776	1	0.930683
Picrocrocin	0.586641	0.930683	1
Flavonoids	0.844062	0.326077	0.385984
GLUCOSEPYROPHOSPHORYLASE (UGP3)	0.261289	-0.394916	-0.414371
START BRABCHING ENZYME (SBE2.1)	0.873987	0.274392	0.142525
START BRANCHING ENZYME (SBE2.2)	0.26447	-0.461932	-0.396035
GRANULE BOUND STARCH SYNTHASE (GBSS1)	-0.370293	-0.83922	-0.745886
STARCH SYNTHASE (SS2)	-0.57821	-0.656683	-0.846098
STARCH SYNTHASE (SS3)	-0.417316	-0.806455	-0.965174
BETA AMYLASE 3 (BAM3)	0.00482539	0.637104	0.811281
ALPHA AMYLASE (ISA3)	-0.673894	-0.675329	-0.830222
ALPHA AMYLASE (AMY3)	-0.435972	-0.842984	-0.670603
ALPHA AMYLASE (LDA)	0.267302	0.754338	0.565716
