# Supplementary material for: Unraveling Massive Crocins Transport and Accumulation through Proteome and Microscopy Tools during the Development of Saffron Stigma
Source: Int J Mol Sci. 2017 Jan 1;18(1):76. doi: 10.3390/ijms18010076 (PMC5297711; doi:10.3390/ijms18010076)
Supplement: Supplementary file 1 [file ijms-18-00076-s001.zip › ijms-165830-Supplementary Materials/Supplementary Table S3.xlsx]

## Sheet: Hoja1
Table S3. Gene-specific oligonucleotides used for expression analysis by qRT-PCR.
Name	Sequence
UGP3 F	GCAGCTAGGGAGACTGATGG
UGP3 R	TCCCTTCTCTGGCTCTTCAA
SBE2.1F	TGCCGAGTATTTCAGCAGTG
SBE2.1R	CCATTCTGTGGCTTCCCTTA
GBSS1F	CCAATTCGACACCCTTGTCT
GBSS1R	CAATCTCCCCGATCGATTTA
SS2F	AAACCCAGGTAGCGGAAATC
SS2R	CAAATGATTGGCATACTGCAC
GBSS1F	CCAATTCGACACCCTTGTCT
GBSS1R	CAATCTCCCCGATCGATTTA
SS3F	CCGTCATAAAATGCCGAGAT
SS3R	TCGCAAAACTGGAGGACTCT
B-AMILASA3F	CACTGGACACCGTGAAAATG
B-AMILASA3R	TCTCCAACATTTCCACCACA
ISA3F	GGCATGGACGAAACTTTGAT
ISA3R	TTGAGCTAATCCAGCCGAGT
AMY3F	GGTCGCTTAAACTGGGATGA
AMY3R	AGTCTAGCCTCCAGCCATCA
LDAF	TGGGGTTGCTAGCATAGCTT
LDAR	TGCTGGGGTTGATGATGATA
15-cis-zeta-carotene isomeraseF	TGTTAGAAGTAGCCGCTGTTGA
15-cis-zeta-carotene isomeraseR	CACCACATCACCTGTCCTACC
1-deoxy-D-xylulose-5-phosphate synthase 1F	ACGTCATCTTCCACGTCTCC
1-deoxy-D-xylulose-5-phosphate synthase 1R	CCGGTCAGAATCTTGTGAGG
1-deoxy-D-xylylose 5-phosphate reductoisomeraseF	GAAATAATTCCGGGGGAAGA
1-deoxy-D-xylylose 5-phosphate reductoisomeraseR	TGGAAGGACAAATGGACCTC
beta carotene hydroxylase (BCH2Cs)F	ACGACGTCTTCGCCATAATC
beta carotene hydroxylase (BCH2Cs)R	CCTTGGAACTTCTCCGAGTG
carotenoid cleavage dioxygenase 7 (CCD7)F	GAAACAGGCTCTTGGTGCTC
carotenoid cleavage dioxygenase 7 (CCD7)R	AGGGGACATGCCTGATACTG
carotenoid cleavage dioxygenase 2 CCD2F	TACCAAAGTGGATCCGAAGC
carotenoid cleavage dioxygenase 2 CCD2R	GCATAATTGCCGGAGAGGTA
carotenoid cleavage dioxygenase 4 CCD4bF	TCTCGATTTCGGGTTGATTC
carotenoid cleavage dioxygenase 4 CCD4bR	CACAAAGAACGGCTCTCCTC
chromoplast-specific lycopene beta cyclaseF	ACGAGTGACGAGGAAGGAGA
chromoplast-specific lycopene beta cyclaseR	GTCCCGTGGTTTGTCGTACT
crocetin glucosyltransferase 2 (GLT2)F	ACCTAGTCGTCGGGCCTATT
crocetin glucosyltransferase 2 (GLT2)R	GGCGGTAGATTGTGTCCACT
CRTISOF	CCTTTTTGGGCAGTTCTTCA
CRTISOR	ACCAACACCACCAACAGGAT
phytoene desaturase (pds)F	TTTCCGCTGTCTCTCCAACT
phytoene desaturase (pds)R	GGGCCTAGGGTAATCTTTGC
phytoene synthase 2F	AGTTCCCCGTTGACATTCAG
phytoene synthase 2R	GATACCCATCACCGGAACAC
phytoene synthaseF	GACCCCTGAGAGGAGAAAGG
phytoene synthaseR	TATCAGACAAGGCAGCATCG
UDP-glucosyltransferase UGT85U1F	AACGGTAATGACGAGCCAAC
UDP-glucosyltransferase UGT85U1R	GTGTTCCAGAACGTCCACCT
Plastid fibrillin 2 F	CCCCGATAGACGAAGATGAA
Plastid fibrillin 2 R	TCGGGTACAAATCCGTTCTC
Plastid-lipid-associated protein 2 F	ACTCAGCTCGAGGCCAAGAA
Plastid-lipid-associated protein 2 R	ATCTCATCCACCTTCACCAG
Isoform 6 of Probable plastid-lipid-associated protein 13F	TCTCTGGTTGGTGGGAAGAC
Isoform 6 of Probable plastid-lipid-associated protein 13R	AAATAATCCCGGGGTACCAG
ADHComp3898F	GAGAAAGATCCAGGGGCTTC
ADHComp3898R	GCATTCCAGCTGTGTTTGAA
ADHComp20158F	ATGGAATTGGCTGCAAAGAG
ADHComp20158R	AGTACGAGACCCAGCACAGC
ADHComp54788F	GCCACATCATCATTGTTTGC
ADHComp54788R	TGGTGTTAGGTGCTTTGCAG
ADHComp2946F	GGACAAGCTTGCTTTTACTGG
ADHComp2946R	GCCACCAAGCTCCAATGTTA
ADHComp11367F	GTAGCTGGCCAGATCATTCC
ADHComp11367R	TCCACGTCCATGTGACTAGC
